# Supplementary material for: ﻿A taxonomic revision of the genus Alexeter Förster (Hymenoptera, Ichneumonidae, Ctenopelmatinae, Mesoleiini) from Taiwan, with descriptions of six new species
Source: Zookeys. 2025 Sep 2;1250:315–58. doi: 10.3897/zookeys.1250.156835 (PMC12421253; doi:10.3897/zookeys.1250.156835)
Supplement: XML Treatment for Alexeter [file zookeys.1250.156835-treatment1.xml]

<!DOCTYPE tp:taxon-treatment
  PUBLIC "-//TaxonX//DTD Taxonomic Treatment Publishing DTD v0 20100105//EN" "tax-treatment-NSO.dtd">
<tp:taxon-treatment xmlns:tp="http://www.plazi.org/taxpub"><tp:treatment-meta><kwd-group><label>Taxon classification</label><kwd>
                <named-content content-type="kingdom">Animalia</named-content>
              </kwd><kwd>
                <named-content content-type="order">Hymenoptera</named-content>
              </kwd><kwd>
                <named-content content-type="family">Ichneumonidae</named-content>
              </kwd></kwd-group><mixed-citation publication-type="journal"><person-group><name><surname>Chen</surname><given-names>Hsuan-Pu</given-names></name><name><surname>Huang</surname><given-names>Chia-Lung</given-names></name><name><surname>Shiao</surname><given-names>Shiuh-Feng</given-names></name></person-group><article-title>﻿A taxonomic revision of the genus <italic><tp:taxon-name><tp:taxon-name-part taxon-name-part-type="genus" reg="Alexeter">Alexeter</tp:taxon-name-part></tp:taxon-name></italic> Förster (<tp:taxon-name><tp:taxon-name-part taxon-name-part-type="order">Hymenoptera</tp:taxon-name-part></tp:taxon-name>, <tp:taxon-name><tp:taxon-name-part taxon-name-part-type="family">Ichneumonidae</tp:taxon-name-part></tp:taxon-name>, <tp:taxon-name><tp:taxon-name-part taxon-name-part-type="subfamily">Ctenopelmatinae</tp:taxon-name-part></tp:taxon-name>, <tp:taxon-name><tp:taxon-name-part taxon-name-part-type="tribe">Mesoleiini</tp:taxon-name-part></tp:taxon-name>) from Taiwan, with descriptions of six new species</article-title><source>Zookeys</source><day>02</day><month>09</month><year>2025</year><volume>1250</volume><fpage>315</fpage><lpage>358</lpage><pub-id pub-id-type="doi">10.3897/zookeys.1250.156835</pub-id></mixed-citation></tp:treatment-meta><tp:nomenclature><label>﻿Genus</label><tp:taxon-name><object-id xmlns:xlink="http://www.w3.org/1999/xlink" content-type="arpha" xlink:type="simple">DC23034A-8D19-52D2-BEED-552AEFA0D9C5</object-id>
              <tp:taxon-name-part taxon-name-part-type="genus" reg="Alexeter">Alexeter</tp:taxon-name-part>
            </tp:taxon-name><tp:taxon-authority>Förster, 1869</tp:taxon-authority><tp:nomenclature-citation-list><tp:nomenclature-citation><tp:taxon-name>
                  <tp:taxon-name-part taxon-name-part-type="genus" reg="Alexeter">Alexeter</tp:taxon-name-part>
                </tp:taxon-name><comment>Förster, 1869: 212. Type species: <tp:taxon-name><tp:taxon-name-part taxon-name-part-type="genus" reg="Mesoleptus">Mesoleptus</tp:taxon-name-part> <tp:taxon-name-part taxon-name-part-type="species" reg="ruficornis">ruficornis</tp:taxon-name-part></tp:taxon-name> Gravenhorst, 1829. Designated by <xref ref-type="bibr" rid="B55">Viereck 1914</xref>: 7.</comment></tp:nomenclature-citation><tp:nomenclature-citation><tp:taxon-name>
                  <tp:taxon-name-part taxon-name-part-type="genus" reg="Adranes">Adranes</tp:taxon-name-part>
                </tp:taxon-name><comment>Förster, 1869: 205. Type species: <tp:taxon-name><tp:taxon-name-part taxon-name-part-type="genus" reg="Tryphon">Tryphon</tp:taxon-name-part> <tp:taxon-name-part taxon-name-part-type="species" reg="multicolor">multicolor</tp:taxon-name-part></tp:taxon-name> Gravenhorst, 1829. Designation by <xref ref-type="bibr" rid="B52">Townes et al. 1965</xref>: 255. Synonymized by <xref ref-type="bibr" rid="B52">Townes et al. 1965</xref>: 255. Preoccupied by <tp:taxon-name><tp:taxon-name-part taxon-name-part-type="genus" reg="Adranes">Adranes</tp:taxon-name-part></tp:taxon-name> Leconte, 1850.</comment></tp:nomenclature-citation><tp:nomenclature-citation><tp:taxon-name>
                  <tp:taxon-name-part taxon-name-part-type="genus" reg="Zemiophron">Zemiophron</tp:taxon-name-part>
                </tp:taxon-name><comment>Förster, 1869: 206. Type species: <tp:taxon-name><tp:taxon-name-part taxon-name-part-type="genus" reg="Mesoleius">Mesoleius</tp:taxon-name-part> <tp:taxon-name-part taxon-name-part-type="species" reg="laevissimus">laevissimus</tp:taxon-name-part></tp:taxon-name> Strobl, 1903. Designation by <xref ref-type="bibr" rid="B36">Perkins 1962</xref>: 464. Synonymized by <xref ref-type="bibr" rid="B36">Perkins 1962</xref>: 464.</comment></tp:nomenclature-citation></tp:nomenclature-citation-list></tp:nomenclature><tp:treatment-sec sec-type="diagnosis" id="SECID0ENMAG"><title>Diagnosis.</title><p>According to <xref ref-type="bibr" rid="B51">Townes (1970)</xref>, <xref ref-type="bibr" rid="B13">Gauld (1997)</xref>, and <xref ref-type="bibr" rid="B56">Wharton (2015)</xref>, this genus can be distinguished from other genera of <tp:taxon-name><tp:taxon-name-part taxon-name-part-type="tribe">Mesoleiini</tp:taxon-name-part></tp:taxon-name> by the combination of the following characters: sculpture of head and mesosoma generally matt, granulate or minutely coriaceous; mandibular teeth usually equal in length (lower tooth longer in few Holarctic species and all known Neotropical species); notaulus usually distinct at least near anterior margin of mesoscutum; fore wing areolet usually present; fore wing 1cu-a usually opposite to M&amp;RS; T1 long and slender, usually longer than 2.5 × its posterior width; T1 with latero-median carinae absent, dorsal lateral carina distinct, and glymma always distinct; lateromedian longitudinal carinae of propodeum distinct posteriorly and forming an area petiolaris with median part of posterior transverse carinae.</p><p>This genus is similar to <italic><tp:taxon-name><tp:taxon-name-part taxon-name-part-type="genus" reg="Barytarbes">Barytarbes</tp:taxon-name-part></tp:taxon-name></italic>, as some <italic><tp:taxon-name><tp:taxon-name-part taxon-name-part-type="genus" reg="Alexeter">Alexeter</tp:taxon-name-part></tp:taxon-name></italic> species share the absence of anterior and median portions of the lateromedian longitudinal carinae on the propodeum and have mandibles with the lower tooth longer than the upper. However, <italic><tp:taxon-name><tp:taxon-name-part taxon-name-part-type="genus" reg="Barytarbes">Barytarbes</tp:taxon-name-part></tp:taxon-name></italic> typically features a shorter and broader T1 and a propodeum with weaker lateromedian longitudinal carinae in the posterior part. Additionally, some <italic><tp:taxon-name><tp:taxon-name-part taxon-name-part-type="genus" reg="Barytarbes">Barytarbes</tp:taxon-name-part></tp:taxon-name></italic> species lack a glymma on the T1, distinguishing them from <italic><tp:taxon-name><tp:taxon-name-part taxon-name-part-type="genus" reg="Alexeter">Alexeter</tp:taxon-name-part></tp:taxon-name></italic>.</p><p><xref ref-type="bibr" rid="B51">Townes (1970)</xref> also mentioned that some <italic><tp:taxon-name><tp:taxon-name-part taxon-name-part-type="genus" reg="Alexeter">Alexeter</tp:taxon-name-part></tp:taxon-name></italic> species are challenging to separate from genera such as <italic><tp:taxon-name><tp:taxon-name-part taxon-name-part-type="genus" reg="Campodorus">Campodorus</tp:taxon-name-part></tp:taxon-name></italic>, <italic><tp:taxon-name><tp:taxon-name-part taxon-name-part-type="genus" reg="Lagarotis">Lagarotis</tp:taxon-name-part></tp:taxon-name></italic>, and <italic><tp:taxon-name><tp:taxon-name-part taxon-name-part-type="genus" reg="Alcochera">Alcochera</tp:taxon-name-part></tp:taxon-name></italic>. Generally, <italic><tp:taxon-name><tp:taxon-name-part taxon-name-part-type="genus" reg="Alexeter">Alexeter</tp:taxon-name-part></tp:taxon-name></italic> can be separated from <italic><tp:taxon-name><tp:taxon-name-part taxon-name-part-type="genus" reg="Campodorus">Campodorus</tp:taxon-name-part></tp:taxon-name></italic> by having a clypeus with sharp, truncate or rounded ventral margin, flat in lateral view or with subventral transverse ridge or median elevation (clypeus strongly bulging medially and subapically with bilobed ventral margin in <italic><tp:taxon-name><tp:taxon-name-part taxon-name-part-type="genus" reg="Campodorus">Campodorus</tp:taxon-name-part></tp:taxon-name></italic>), and areolet usually present (always absent in <italic><tp:taxon-name><tp:taxon-name-part taxon-name-part-type="genus" reg="Campodorus">Campodorus</tp:taxon-name-part></tp:taxon-name></italic>). It can also be separated from <italic><tp:taxon-name><tp:taxon-name-part taxon-name-part-type="genus" reg="Lagarotis">Lagarotis</tp:taxon-name-part></tp:taxon-name></italic> in having mesopleuron granulate or minutely coriaceous (heavily sculptured, e.g., minutely rugose, in <italic><tp:taxon-name><tp:taxon-name-part taxon-name-part-type="genus" reg="Lagarotis">Lagarotis</tp:taxon-name-part></tp:taxon-name></italic>). Lastly, it can be separated from <italic><tp:taxon-name><tp:taxon-name-part taxon-name-part-type="genus" reg="Alcochera">Alcochera</tp:taxon-name-part></tp:taxon-name></italic> by the mandible with teeth usually equal in length (lower tooth always longer than upper tooth in <italic><tp:taxon-name><tp:taxon-name-part taxon-name-part-type="genus" reg="Alcochera">Alcochera</tp:taxon-name-part></tp:taxon-name></italic>), and notaulus distinct at least near anterior margin (weak in <italic><tp:taxon-name><tp:taxon-name-part taxon-name-part-type="genus" reg="Alcochera">Alcochera</tp:taxon-name-part></tp:taxon-name></italic>).</p></tp:treatment-sec><tp:treatment-sec sec-type="remarks" id="SECID0EKRAG"><title>Remarks.</title><p>In this study, we employed two criteria to determine the generic placement of the Taiwanese mesoleiines: morphological characters closely aligned with the generic definition proposed by <xref ref-type="bibr" rid="B51">Townes (1970)</xref> and the notes on Wharton’s website (summarized in the Diagnosis above); and when applicable, specimens with <italic>COI</italic> sequences similar to those identified as <italic><tp:taxon-name><tp:taxon-name-part taxon-name-part-type="genus" reg="Alexeter">Alexeter</tp:taxon-name-part></tp:taxon-name></italic> in online databases such as BOLD Systems and GenBank.</p><p>The characters distinguishing this genus from morphologically similar genera – such as the length of the mandibular teeth, the length and strength of the notauli on the mesoscutum, the presence of a fore wing areolet, the propodeal carinae, and the length of metasomal T1 – exhibit considerable variation. Therefore, the generic boundary of <italic><tp:taxon-name><tp:taxon-name-part taxon-name-part-type="genus" reg="Alexeter">Alexeter</tp:taxon-name-part></tp:taxon-name></italic> and other mesoleiine genera is ambiguous, challenging the generic position of some species (<xref ref-type="bibr" rid="B51">Townes 1970</xref>; <xref ref-type="bibr" rid="B56">Wharton 2015</xref>). The vague generic boundaries may indicate that the currently defined <italic><tp:taxon-name><tp:taxon-name-part taxon-name-part-type="genus" reg="Alexeter">Alexeter</tp:taxon-name-part></tp:taxon-name></italic> is non-monophyletic, which is preliminarily supported by the <italic>COI</italic>-based phylogeny reconstructed in this study (Fig. <xref ref-type="fig" rid="F2">2</xref>). It suggests the necessity of a more comprehensive taxonomic revision of <italic><tp:taxon-name><tp:taxon-name-part taxon-name-part-type="genus" reg="Alexeter">Alexeter</tp:taxon-name-part></tp:taxon-name></italic> and similar genera.</p></tp:treatment-sec><tp:treatment-sec><!--Section generated to contain objects referenced in tp:taxon-treatment.--><fig id="F2" position="float" orientation="portrait"><object-id xmlns:xlink="http://www.w3.org/1999/xlink" content-type="doi" xlink:type="simple">10.3897/zookeys.1250.156835.figure2</object-id><object-id xmlns:xlink="http://www.w3.org/1999/xlink" content-type="arpha" xlink:type="simple">85AA4A27-EF64-51E7-8C9E-3EE036D223EB</object-id><label>Figure 2.</label><caption><p>Maximum-likelihood phylogenetic tree of the species of <italic><tp:taxon-name><tp:taxon-name-part taxon-name-part-type="genus" reg="Alexeter">Alexeter</tp:taxon-name-part></tp:taxon-name></italic> Förster, 1869 and its morphologically similar genera based on the <italic>COI</italic> dataset (809 <abbrev xmlns:xlink="http://www.w3.org/1999/xlink" xlink:title="base pairs" id="ABBRID0EBBAG" xlink:type="simple">bp</abbrev>; HKY+F+I+G4 in 1–809\3 and 2–809\3, TIM3+F+G4 in 3-809\3), with species delimitation results and clades of <italic><tp:taxon-name><tp:taxon-name-part taxon-name-part-type="genus" reg="Alexeter">Alexeter</tp:taxon-name-part></tp:taxon-name></italic> labeled on the right side of the tree. Taxon name in bold indicated the new species described herein. Branch lengths of the tree are proportional to the inferred number of nucleotide substitutions per site except for the root <italic><tp:taxon-name><tp:taxon-name-part taxon-name-part-type="genus" reg="Ctenopelma">Ctenopelma</tp:taxon-name-part> <tp:taxon-name-part taxon-name-part-type="species" reg="nigrum">nigrum</tp:taxon-name-part></tp:taxon-name></italic>. Circles on the nodes indicate different <abbrev xmlns:xlink="http://www.w3.org/1999/xlink" xlink:title="SH-like approximate likelihood ratio test" id="ABBRID0EXBAG" xlink:type="simple">SH-aLRT</abbrev>/UFBoot values. Nodal support with an <abbrev xmlns:xlink="http://www.w3.org/1999/xlink" xlink:title="SH-like approximate likelihood ratio test" id="ABBRID0E2BAG" xlink:type="simple">SH-aLRT</abbrev> value of &lt; 80% and a UFBoot value of &lt; 95% is not shown. Abbreviations: <abbrev xmlns:xlink="http://www.w3.org/1999/xlink" xlink:title="SH-like approximate likelihood ratio test" id="ABBRID0E6BAG" xlink:type="simple">SH-aLRT</abbrev>, SH-like approximate likelihood ratio test; UFBoot, ultrafast bootstrap approximation; XOR, one or the other but not both; M, male; F, female.</p></caption><graphic xmlns:xlink="http://www.w3.org/1999/xlink" xlink:href="zookeys-1250-315_article-156835__-g002.jpg" position="float" orientation="portrait" xlink:type="simple" id="oo_1407292.jpg"><uri content-type="original_file" xlink:type="simple">https://binary.pensoft.net/fig/1407292</uri></graphic></fig></tp:treatment-sec><ref-list><ref id="B55"><mixed-citation xmlns:xlink="http://www.w3.org/1999/xlink" xlink:type="simple"><person-group><name name-style="western"><surname>Viereck</surname><given-names>HL</given-names></name></person-group> (<year>1914</year>) <article-title>Type species of the genera of ichneumon flies.</article-title><source>Bulletin - United States National Museum</source><volume>83</volume>(<issue>83</issue>): <fpage>1</fpage>–<lpage>186</lpage>. <ext-link xlink:href="10.5479/si.03629236.83.1" ext-link-type="doi" xlink:type="simple">https://doi.org/10.5479/si.03629236.83.1</ext-link></mixed-citation></ref><ref id="B52"><mixed-citation xmlns:xlink="http://www.w3.org/1999/xlink" xlink:type="simple"><person-group><name name-style="western"><surname>Townes</surname><given-names>HK</given-names></name><name name-style="western"><surname>Momoi</surname><given-names>S</given-names></name><name name-style="western"><surname>Townes</surname><given-names>M</given-names></name></person-group> (<year>1965</year>) <article-title>A catalogue and reclassification of the eastern Palearctic <tp:taxon-name><tp:taxon-name-part taxon-name-part-type="family">Ichneumonidae</tp:taxon-name-part></tp:taxon-name>.</article-title><source>Memoirs of the American Entomological Institute</source><volume>5</volume>: <fpage>1</fpage>–<lpage>661</lpage>.</mixed-citation></ref><ref id="B36"><mixed-citation xmlns:xlink="http://www.w3.org/1999/xlink" xlink:type="simple"><person-group><name name-style="western"><surname>Perkins</surname><given-names>JF</given-names></name></person-group> (<year>1962</year>) <article-title>On the type species of Förster’s genera (<tp:taxon-name><tp:taxon-name-part taxon-name-part-type="order">Hymenoptera</tp:taxon-name-part></tp:taxon-name>: <tp:taxon-name><tp:taxon-name-part taxon-name-part-type="family">Ichneumonidae</tp:taxon-name-part></tp:taxon-name>). Bulletin of the British Museum (Natural History).</article-title><source>Historical Series</source><volume>11</volume>: <fpage>385</fpage>–<lpage>483</lpage>. [Natural History]</mixed-citation></ref><ref id="B51"><mixed-citation xmlns:xlink="http://www.w3.org/1999/xlink" xlink:type="simple"><person-group><name name-style="western"><surname>Townes</surname><given-names>H</given-names></name></person-group> (<year>1970</year>) <article-title>The genera of <tp:taxon-name><tp:taxon-name-part taxon-name-part-type="family">Ichneumonidae</tp:taxon-name-part></tp:taxon-name>, Part 3.</article-title><source>Memoirs of the American Entomological Institute</source><volume>13</volume>: <fpage>1</fpage>–<lpage>307</lpage>.</mixed-citation></ref><ref id="B13"><mixed-citation xmlns:xlink="http://www.w3.org/1999/xlink" xlink:type="simple"><person-group><name name-style="western"><surname>Gauld</surname><given-names>ID</given-names></name></person-group> (<year>1997</year>) <article-title>The <tp:taxon-name><tp:taxon-name-part taxon-name-part-type="family">Ichneumonidae</tp:taxon-name-part></tp:taxon-name> of Costa Rica, 1.</article-title><source>Memoirs of the American Entomological Institute</source><volume>57</volume>: <fpage>1</fpage>–<lpage>485</lpage>.</mixed-citation></ref><ref id="B56"><mixed-citation xmlns:xlink="http://www.w3.org/1999/xlink" xlink:type="simple"><person-group><name name-style="western"><surname>Wharton</surname><given-names>B</given-names></name></person-group> (<year>2015</year>) The Wharton Lab: <italic><tp:taxon-name><tp:taxon-name-part taxon-name-part-type="genus">Alexeter</tp:taxon-name-part></tp:taxon-name></italic> Förster, 1869. <ext-link xlink:href="http://mx.speciesfile.org/projects/8/public/public_content/show/9244?content_template_id=88" ext-link-type="uri" xlink:type="simple">http://mx.speciesfile.org/projects/8/public/public_content/show/9244?content_template_id=88</ext-link> [accessed September 25, 2024]</mixed-citation></ref></ref-list></tp:taxon-treatment>
