# Supplementary material for: ﻿A taxonomic revision of the genus Alexeter Förster (Hymenoptera, Ichneumonidae, Ctenopelmatinae, Mesoleiini) from Taiwan, with descriptions of six new species
Source: Zookeys. 2025 Sep 2;1250:315–58. doi: 10.3897/zookeys.1250.156835 (PMC12421253; doi:10.3897/zookeys.1250.156835)
Supplement: XML Treatment for Alexeter shakojiensis [file zookeys.1250.156835-treatment2.xml]

<!DOCTYPE tp:taxon-treatment
  PUBLIC "-//TaxonX//DTD Taxonomic Treatment Publishing DTD v0 20100105//EN" "tax-treatment-NSO.dtd">
<tp:taxon-treatment xmlns:tp="http://www.plazi.org/taxpub"><tp:treatment-meta><kwd-group><label>Taxon classification</label><kwd>
                <named-content content-type="kingdom">Animalia</named-content>
              </kwd><kwd>
                <named-content content-type="order">Hymenoptera</named-content>
              </kwd><kwd>
                <named-content content-type="family">Ichneumonidae</named-content>
              </kwd></kwd-group><mixed-citation publication-type="journal"><person-group><name><surname>Chen</surname><given-names>Hsuan-Pu</given-names></name><name><surname>Huang</surname><given-names>Chia-Lung</given-names></name><name><surname>Shiao</surname><given-names>Shiuh-Feng</given-names></name></person-group><article-title>﻿A taxonomic revision of the genus <italic><tp:taxon-name><tp:taxon-name-part taxon-name-part-type="genus" reg="Alexeter">Alexeter</tp:taxon-name-part></tp:taxon-name></italic> Förster (<tp:taxon-name><tp:taxon-name-part taxon-name-part-type="order">Hymenoptera</tp:taxon-name-part></tp:taxon-name>, <tp:taxon-name><tp:taxon-name-part taxon-name-part-type="family">Ichneumonidae</tp:taxon-name-part></tp:taxon-name>, <tp:taxon-name><tp:taxon-name-part taxon-name-part-type="subfamily">Ctenopelmatinae</tp:taxon-name-part></tp:taxon-name>, <tp:taxon-name><tp:taxon-name-part taxon-name-part-type="tribe">Mesoleiini</tp:taxon-name-part></tp:taxon-name>) from Taiwan, with descriptions of six new species</article-title><source>Zookeys</source><day>02</day><month>09</month><year>2025</year><volume>1250</volume><fpage>315</fpage><lpage>358</lpage><pub-id pub-id-type="doi">10.3897/zookeys.1250.156835</pub-id></mixed-citation></tp:treatment-meta><tp:nomenclature><label>﻿</label><tp:taxon-name><object-id xmlns:xlink="http://www.w3.org/1999/xlink" content-type="arpha" xlink:type="simple">7D012608-2394-5AB6-88AB-EC2F69CB8984</object-id>
              <tp:taxon-name-part taxon-name-part-type="genus" reg="Alexeter">Alexeter</tp:taxon-name-part>
              <tp:taxon-name-part taxon-name-part-type="species" reg="shakojiensis">shakojiensis</tp:taxon-name-part>
            </tp:taxon-name><tp:taxon-authority>Uchida, 1930</tp:taxon-authority><xref ref-type="fig" rid="F3">Figs 3A–H</xref><xref ref-type="fig" rid="F10">, 10A</xref><xref ref-type="fig" rid="F11">, 11A–C</xref><xref ref-type="supplementary-material" rid="S3">; Suppl. material 3 Chinese vernacular name: 朝鮮亞力姬蜂 / 朝亞力姬蜂</xref><tp:nomenclature-citation-list><tp:nomenclature-citation><tp:taxon-name>
                  <tp:taxon-name-part taxon-name-part-type="genus" reg="Alexeter">Alexeter</tp:taxon-name-part> <tp:taxon-name-part taxon-name-part-type="species" reg="shakojiensis">shakojiensis</tp:taxon-name-part></tp:taxon-name><comment>Uchida, 1930: 292.</comment></tp:nomenclature-citation><tp:nomenclature-citation><tp:taxon-name>
                  <tp:taxon-name-part taxon-name-part-type="genus" reg="Alexeter">Alexeter</tp:taxon-name-part> <tp:taxon-name-part taxon-name-part-type="species" reg="shakojiensis">shakojiensis</tp:taxon-name-part></tp:taxon-name><comment>– <xref ref-type="bibr" rid="B23">Kim 1955</xref>: 491; <xref ref-type="bibr" rid="B52">Townes et al. 1965</xref>: 257; <xref ref-type="bibr" rid="B49">Sun et al. 2019</xref>: 86; <xref ref-type="bibr" rid="B45">Sheng et al. 2020</xref>: 156; <xref ref-type="bibr" rid="B29">Li and Sun 2022</xref>: 99.</comment></tp:nomenclature-citation><tp:nomenclature-citation><tp:taxon-name>
                  <tp:taxon-name-part taxon-name-part-type="genus" reg="Mesoleius">Mesoleius</tp:taxon-name-part> <tp:taxon-name-part taxon-name-part-type="species" reg="shakojiensis">shakojiensis</tp:taxon-name-part></tp:taxon-name><comment>– <xref ref-type="bibr" rid="B24">Kim 1957</xref>: 24; <xref ref-type="bibr" rid="B52">Townes et al. 1965</xref>: 257.</comment></tp:nomenclature-citation></tp:nomenclature-citation-list></tp:nomenclature><tp:treatment-sec sec-type="material" id="SECID0ECJBG"><title>Material examined.</title><p><bold><italic>Holotype.</italic></bold> Korea • 1♂; Shakoji [= currently Sukwangsa at Chuncheon-si, Gangwon-do]; 23. Jul. 1922; T. Uchida leg.; <named-content xmlns:xlink="http://www.w3.org/1999/xlink" content-type="dwc:institutional_code" xlink:title="Laboratory of Systematic Entomology, Hokkaido University, Sapporo, Hokkaido, Japan" xlink:href="http://grbio.org/institution/hokkaido-university" xlink:type="simple">SEHU</named-content>. <bold><italic>Non-type material</italic>.</bold> Taiwan • 1♀; Hualien County, Xiulin Township, Cross Island Rd. 113 K, ca 24.188294 N, 121.333768 E (DD); alt. ca 2380 m; 26. Aug. 1989; Light Trap; J. T. Chao leg.; <named-content xmlns:xlink="http://www.w3.org/1999/xlink" content-type="dwc:institutional_code" xlink:title="Taiwan Forestry Research Institute, Taipei, Taiwan" xlink:href="http://grbio.org/institution/taiwan-forestry-research-institute" xlink:type="simple">TFRI</named-content> 00073659 • 1♀; Chiayi County, Alishan Township, Mt. Alishan; alt. 2400 m; 5–9. Aug. 1989; Malaise Trap; L. Y. Chou &amp; S. C. Lin; <named-content xmlns:xlink="http://www.w3.org/1999/xlink" content-type="dwc:institutional_code" xlink:title="Taiwan Agriculture Research Institute, Taichung, Taiwan" xlink:href="http://grbio.org/institution/taiwan-agricultural-research-institute" xlink:type="simple">TARI</named-content> (measure01) • 1♂; ibid; 5. Aug. 1931; T. Shiraki; <named-content xmlns:xlink="http://www.w3.org/1999/xlink" content-type="dwc:institutional_code" xlink:title="Taiwan Agriculture Research Institute, Taichung, Taiwan" xlink:href="http://grbio.org/institution/taiwan-agricultural-research-institute" xlink:type="simple">TARI</named-content> (measure07) • 1♀; Nantou County, Ren’ai Township, Meifeng; alt. 2130 m; 23. Sep.–2. Oct. 1979; Malaise Trap; unknown collector; <named-content xmlns:xlink="http://www.w3.org/1999/xlink" content-type="dwc:institutional_code" xlink:title="Taiwan Agriculture Research Institute, Taichung, Taiwan" xlink:href="http://grbio.org/institution/taiwan-agricultural-research-institute" xlink:type="simple">TARI</named-content> (measure02) • 1♀; ibid; 22–29. Aug. 1979; <named-content xmlns:xlink="http://www.w3.org/1999/xlink" content-type="dwc:institutional_code" xlink:title="Taiwan Agriculture Research Institute, Taichung, Taiwan" xlink:href="http://grbio.org/institution/taiwan-agricultural-research-institute" xlink:type="simple">TARI</named-content> (measure03) • 1♂; ibid; 18–23. Sep. 1979; <named-content xmlns:xlink="http://www.w3.org/1999/xlink" content-type="dwc:institutional_code" xlink:title="Taiwan Agriculture Research Institute, Taichung, Taiwan" xlink:href="http://grbio.org/institution/taiwan-agricultural-research-institute" xlink:type="simple">TARI</named-content> (measure08) • 1♀; ibid; Jul. 1984; alt. 2150 m; K. S. Lin &amp; K. C. Chou leg.; <named-content xmlns:xlink="http://www.w3.org/1999/xlink" content-type="dwc:institutional_code" xlink:title="Taiwan Agriculture Research Institute, Taichung, Taiwan" xlink:href="http://grbio.org/institution/taiwan-agricultural-research-institute" xlink:type="simple">TARI</named-content> (measure04) • 1♀1♂; ibid; Aug. 1984; <named-content xmlns:xlink="http://www.w3.org/1999/xlink" content-type="dwc:institutional_code" xlink:title="Taiwan Agriculture Research Institute, Taichung, Taiwan" xlink:href="http://grbio.org/institution/taiwan-agricultural-research-institute" xlink:type="simple">TARI</named-content> (measure05) • 3♂♂; Nantou County, Ren’ai Township, Tsuifeng; alt. 2300 m; Aug. 1984; Malaise Trap; K. S. Lin &amp; K. C. Chou leg.; <named-content xmlns:xlink="http://www.w3.org/1999/xlink" content-type="dwc:institutional_code" xlink:title="Taiwan Agriculture Research Institute, Taichung, Taiwan" xlink:href="http://grbio.org/institution/taiwan-agricultural-research-institute" xlink:type="simple">TARI</named-content> (measure10) • 2♂♂; ibid; Sep. 1984; <named-content xmlns:xlink="http://www.w3.org/1999/xlink" content-type="dwc:institutional_code" xlink:title="Taiwan Agriculture Research Institute, Taichung, Taiwan" xlink:href="http://grbio.org/institution/taiwan-agricultural-research-institute" xlink:type="simple">TARI</named-content> (measure09) • 1♀; ibid; Oct. 1985; K. S. Lin leg.; <named-content xmlns:xlink="http://www.w3.org/1999/xlink" content-type="dwc:institutional_code" xlink:title="Taiwan Agriculture Research Institute, Taichung, Taiwan" xlink:href="http://grbio.org/institution/taiwan-agricultural-research-institute" xlink:type="simple">TARI</named-content> (measure06) • 1♀; Nantou County, Xinyi Township, Tungpu; alt. 1200 m; Nov. 1985; K. S. Lin leg.; <named-content xmlns:xlink="http://www.w3.org/1999/xlink" content-type="dwc:institutional_code" xlink:title="Taiwan Agriculture Research Institute, Taichung, Taiwan" xlink:href="http://grbio.org/institution/taiwan-agricultural-research-institute" xlink:type="simple">TARI</named-content> • 1♀; Nantou County, Ren’ai Township, Shuikuan Road; 29–30. Aug. 2009; Light Trap (UV); H. H. Liang leg.; <named-content xmlns:xlink="http://www.w3.org/1999/xlink" content-type="dwc:institutional_code" xlink:title="National Museum of Natural Science, Taichung, Taiwan" xlink:href="http://grbio.org/institution/national-museum-natural-science" xlink:type="simple">NMNS</named-content> ENT 6214-397.</p></tp:treatment-sec><tp:treatment-sec sec-type="diagnosis" id="SECID0EXLBG"><title>Diagnosis.</title><p>This species can be distinguished from congeners by the combination of the following characters: fore wing length usually longer than 10.0 mm; <abbrev xmlns:xlink="http://www.w3.org/1999/xlink" xlink:title="postero-ocellar line, minimum distance between lateral ocelli" id="ABBRID0E4LBG" xlink:type="simple">POL</abbrev>/<abbrev xmlns:xlink="http://www.w3.org/1999/xlink" xlink:title="ocello-ocular line, minimum distance between lateral ocellus and eye" id="ABBRID0EBMBG" xlink:type="simple">OOL</abbrev> = 0.5–0.7; fore wing areolet triangular with stalk, receiving 2m-cu at distal corner (Fig. <xref ref-type="fig" rid="F10">10A</xref>); fore wing 1cu-a slightly inclivous, distad or almost opposite to M&amp;RS (Fig. <xref ref-type="fig" rid="F10">10A</xref>); lateromedian longitudinal carinae of propodeum complete and distinct, almost parallel (Fig. <xref ref-type="fig" rid="F3">3E</xref>); T1 2.7–3.3 × its apical width; gonostyle truncate apically (Fig. <xref ref-type="fig" rid="F11">11B</xref>); mesosoma black with scutellum reddish-brown; metasoma and legs reddish-brown except hind tarsi yellow (Fig. <xref ref-type="fig" rid="F3">3A</xref>).</p><fig id="F3" position="float" orientation="portrait"><object-id xmlns:xlink="http://www.w3.org/1999/xlink" content-type="doi" xlink:type="simple">10.3897/zookeys.1250.156835.figure3</object-id><object-id xmlns:xlink="http://www.w3.org/1999/xlink" content-type="arpha" xlink:type="simple">988722DD-6225-5D49-91BA-A84E043C8C74</object-id><label>Figure 3.</label><caption><p><italic><tp:taxon-name><tp:taxon-name-part taxon-name-part-type="genus" reg="Alexeter">Alexeter</tp:taxon-name-part> <tp:taxon-name-part taxon-name-part-type="species" reg="shakojiensis">shakojiensis</tp:taxon-name-part></tp:taxon-name></italic> Uchida, 1930, female (<named-content xmlns:xlink="http://www.w3.org/1999/xlink" content-type="dwc:institutional_code" xlink:title="Taiwan Agriculture Research Institute, Taichung, Taiwan" xlink:href="http://grbio.org/institution/taiwan-agricultural-research-institute" xlink:type="simple">TARI</named-content>). <bold>A.</bold> Lateral habitus; <bold>B.</bold> Head in dorsal view; <bold>C.</bold> Head in anterior view; <bold>D.</bold> Mesoscutum in dorsal view; <bold>E.</bold> Propodeum in dorsal view; <bold>F.</bold> Metasomal tergites 1 and 2 in dorsal view; <bold>G.</bold> Metasomal tergite 1 in lateral view; <bold>H.</bold> Ovipositor.</p></caption><graphic xmlns:xlink="http://www.w3.org/1999/xlink" xlink:href="zookeys-1250-315_article-156835__-g003.jpg" position="float" orientation="portrait" xlink:type="simple" id="oo_1407293.jpg"><uri content-type="original_file" xlink:type="simple">https://binary.pensoft.net/fig/1407293</uri></graphic></fig><p>This species is the only one in <italic><tp:taxon-name><tp:taxon-name-part taxon-name-part-type="genus" reg="Alexeter">Alexeter</tp:taxon-name-part></tp:taxon-name></italic> with such large body size, black mesosoma, reddish-brown scutellum, and almost entirely reddish-brown legs and metasoma. The Asian species <italic><tp:taxon-name><tp:taxon-name-part taxon-name-part-type="genus" reg="Alexeter">A.</tp:taxon-name-part> <tp:taxon-name-part taxon-name-part-type="species" reg="daisetsusanus">daisetsusanus</tp:taxon-name-part></tp:taxon-name></italic> Uchida, 1930, <italic><tp:taxon-name><tp:taxon-name-part taxon-name-part-type="genus" reg="Alexeter">A.</tp:taxon-name-part> <tp:taxon-name-part taxon-name-part-type="species" reg="dorogawaensis">dorogawaensis</tp:taxon-name-part></tp:taxon-name></italic> Uchida, 1934, <italic><tp:taxon-name><tp:taxon-name-part taxon-name-part-type="genus" reg="Alexeter">A.</tp:taxon-name-part> <tp:taxon-name-part taxon-name-part-type="species" reg="segmentarius">segmentarius</tp:taxon-name-part></tp:taxon-name></italic> (Fabricius, 1787), and <italic><tp:taxon-name><tp:taxon-name-part taxon-name-part-type="genus" reg="Alexeter">A.</tp:taxon-name-part> <tp:taxon-name-part taxon-name-part-type="species" reg="fallax">fallax</tp:taxon-name-part></tp:taxon-name></italic> (Holmgren, 1857) share a general color pattern of black mesosoma and reddish-brown metasoma. However, the metasomas of these other species are black on at least the posterior tergites, whereas in <italic><tp:taxon-name><tp:taxon-name-part taxon-name-part-type="genus" reg="Alexeter">A.</tp:taxon-name-part> <tp:taxon-name-part taxon-name-part-type="species" reg="shakojiensis">shakojiensis</tp:taxon-name-part></tp:taxon-name></italic>, the posterior tergites of the metasoma are reddish-brown.</p></tp:treatment-sec><tp:treatment-sec sec-type="redescription" id="SECID0EWPBG"><title>Redescription based on Taiwanese specimens.</title><p>The measurements were based on Taiwanese specimens (8 females and 4 males).</p><p><bold>Female.</bold> Head (Fig. <xref ref-type="fig" rid="F3">3A–C</xref>): matt and granulate, <abbrev xmlns:xlink="http://www.w3.org/1999/xlink" xlink:title="width of head in dorsal view, measured at the intersection between temple and posterior margin of eyes" id="ABBRID0EDQBG" xlink:type="simple">HW</abbrev>/<abbrev xmlns:xlink="http://www.w3.org/1999/xlink" xlink:title="length of head in dorsal view" id="ABBRID0EHQBG" xlink:type="simple">HL</abbrev> = 1.8–2.1 (1.9 ± 0.12); ocelli normal, <abbrev xmlns:xlink="http://www.w3.org/1999/xlink" xlink:title="ocellar diameter, diameter of lateral ocellus" id="ABBRID0ELQBG" xlink:type="simple">OD</abbrev> = 0.2–0.3 (0.2 ± 0.03) mm, <abbrev xmlns:xlink="http://www.w3.org/1999/xlink" xlink:title="postero-ocellar line, minimum distance between lateral ocelli" id="ABBRID0EPQBG" xlink:type="simple">POL</abbrev>/<abbrev xmlns:xlink="http://www.w3.org/1999/xlink" xlink:title="ocellar diameter, diameter of lateral ocellus" id="ABBRID0ETQBG" xlink:type="simple">OD</abbrev> = 0.5–0.9 (0.7 ± 0.13), <abbrev xmlns:xlink="http://www.w3.org/1999/xlink" xlink:title="ocello-ocular line, minimum distance between lateral ocellus and eye" id="ABBRID0EXQBG" xlink:type="simple">OOL</abbrev>/<abbrev xmlns:xlink="http://www.w3.org/1999/xlink" xlink:title="ocellar diameter, diameter of lateral ocellus" id="ABBRID0E2QBG" xlink:type="simple">OD</abbrev> = 1.0–1.4 (1.2 ± 0.14), <abbrev xmlns:xlink="http://www.w3.org/1999/xlink" xlink:title="postero-ocellar line, minimum distance between lateral ocelli" id="ABBRID0E6QBG" xlink:type="simple">POL</abbrev>/<abbrev xmlns:xlink="http://www.w3.org/1999/xlink" xlink:title="ocello-ocular line, minimum distance between lateral ocellus and eye" id="ABBRID0EDRBG" xlink:type="simple">OOL</abbrev> = 0.5–0.7 (0.6 ± 0.08); face granulate with strong punctures, <abbrev xmlns:xlink="http://www.w3.org/1999/xlink" xlink:title="maximum width of face, measured by minimum distance between eyes in anterior view" id="ABBRID0EHRBG" xlink:type="simple">FW</abbrev>/<abbrev xmlns:xlink="http://www.w3.org/1999/xlink" xlink:title="height of face, measured by distance between the lines connecting lower margins of each antennal sockets and upper margin of each anterior tentorial pits in anterior view" id="ABBRID0ELRBG" xlink:type="simple">FH</abbrev> = 1.5–1.8 (1.7 ± 0.12); clypeus smooth with subventral transverse ridges, truncate on ventral margin, <abbrev xmlns:xlink="http://www.w3.org/1999/xlink" xlink:title="width of clypeus" id="ABBRID0EPRBG" xlink:type="simple">CLW</abbrev>/<abbrev xmlns:xlink="http://www.w3.org/1999/xlink" xlink:title="height of clypeus, measured from groove separating face and clypeus to ventral margin of clypeus" id="ABBRID0ETRBG" xlink:type="simple">CLH</abbrev> = 2.6–3.1 (2.9 ± 0.14); <abbrev xmlns:xlink="http://www.w3.org/1999/xlink" xlink:title="length of malar space, minimum distance from eye to mandibular base in lateral view" id="ABBRID0EXRBG" xlink:type="simple">MSL</abbrev>/<abbrev xmlns:xlink="http://www.w3.org/1999/xlink" xlink:title="basal mandibular width in lateral view" id="ABBRID0E2RBG" xlink:type="simple">BMW</abbrev> = 0.4–0.6 (0.5 ± 0.07); mandible minutely coriaceous with strong punctures, teeth equal in length; flagellum with 44–51 segments; average ratio of basal five flagellomeres length 2.4: 1.3: 1.2: 1.1: 1.0.</p><p>Mesosoma (Fig. <xref ref-type="fig" rid="F3">3A, D, E</xref>): matt and granulate with dense punctures, mesopleuron with weak rugae; pronotum with epomia strong, carinate at dorso-anterior corner; mesoscutum with <abbrev xmlns:xlink="http://www.w3.org/1999/xlink" xlink:title="length of mesoscutum, measured in lateral profile" id="ABBRID0EFSBG" xlink:type="simple">MSSL</abbrev>/<abbrev xmlns:xlink="http://www.w3.org/1999/xlink" xlink:title="maximum width of mesoscutum, measured in dorsal view" id="ABBRID0EJSBG" xlink:type="simple">MSSW</abbrev> = 1.3–1.4 (1.3 ± 0.03), notauli short, distinct near anterior margin; scutellum with <abbrev xmlns:xlink="http://www.w3.org/1999/xlink" xlink:title="length of scutellum, measured in lateral profile" id="ABBRID0ENSBG" xlink:type="simple">SCL</abbrev>/<abbrev xmlns:xlink="http://www.w3.org/1999/xlink" xlink:title="anterior width of scutellum" id="ABBRID0ERSBG" xlink:type="simple">SCW</abbrev> = 1.0–1.3 (1.1 ± 0.14), lateral carina absent; epicnemial carina strong, ~0.8 × height of mesopleuron with short carinae posteriorly; metapleuron with pleural carina and submetapleural carina complete; juxtacoxal carina present posteriorly; propodeum with spiracle circular to suboval, maximum axis 1.0–1.3 (1.0 ± 0.09) × as minimum axis; anterior transverse carina absent or vestigial medially; posterior transverse carina present medially at posterior ~0.4; lateromedian longitudinal carina present, with area petiolaris opened anteriorly; lateral longitudinal carina vestigial; average ratio of hind tarsomere length 4.5: 2.3: 1.8: 1.0: 1.2.</p><p>Wings (Fig. <xref ref-type="fig" rid="F10">10A</xref>): fore wing length 9.7–11.9 (10.9 ± 0.85) mm; areolet open and triangular with stalk 0.4–0.6 (0.5 ± 0.07) × as long as 2rs-m, receiving 2m-cu at distal corner; <abbrev xmlns:xlink="http://www.w3.org/1999/xlink" xlink:title="radius-media index of fore wing, length of 2rs-m/length of M between 2rs-m and 2m-cu" id="ABBRID0E2SBG" xlink:type="simple">RMI</abbrev> = 0.6–0.9 (0.7 ± 0.08); 1cu-a slightly inclivous, distad or almost opposite to M&amp;RS, with <abbrev xmlns:xlink="http://www.w3.org/1999/xlink" xlink:title="basal-nervulus index of fore wing, distance between M&amp;RS and 1cu-a/length of 1cu-a" id="ABBRID0E6SBG" xlink:type="simple">BNI</abbrev> = 0.1–0.3 (0.2 ± 0.05). Hind wing length 7.0–9.0 (8.2 ± 0.75) mm; <abbrev xmlns:xlink="http://www.w3.org/1999/xlink" xlink:title="nervellar index of hind wing, length of hind wing CU between M and cu-a/length of cu-a" id="ABBRID0EDTBG" xlink:type="simple">NI</abbrev> = 1.3–2.1 (1.7 ± 0.33); distal hamuli 6–9.</p><p>Metasoma (Fig. <xref ref-type="fig" rid="F3">3A, F–H</xref>): matt and minutely coriaceous; T1 2.7–3.3 (3.1 ± 0.19) × as long as posterior width, 7.2–8.7 (7.8 ± 0.55) × as long as anterior width, 1.4–1.5 (1.5 ± 0.06) × as long as length of T2; T1 with latero-median carinae absent, dorso-lateral carina present anteriorly, ventro-lateral carina complete, spiracle at around middle of T1, glymma distinct; T2 1.2–1.5 (1.3 ± 0.11) × as long as posterior width, 1.7–2.4 (1.9 ± 0.21) × as long as anterior width, gastrocoeli indistinct, thyridia semi-circular; ovipositor sheath 3.3–6.2 (4.4 ± 0.98) × as long as its maximum width in lateral view, shorter than apical depth of metasoma.</p><p>Color (Fig. <xref ref-type="fig" rid="F3">3</xref>, <xref ref-type="fig" rid="F10">10A</xref>): head and mesosoma generally black, except antenna and ventral 0.6 of face gradient from reddish-brown to yellow; clypeus, malar space, and mandibles except teeth yellow; palpi, tegula, scutellum, and postscutellum reddish-brown. Metasoma and legs generally reddish-brown, except glymma and anterior 0.5–0.8 of T1 sometimes black, mid coxa sometimes tinged with black, hind tarsus yellow. Wings hyaline tinged with yellowish-brown, veins and pterostigma reddish-brown.</p><p><bold>Male.</bold> General structure and color similar to female, except mesoscutum with lateral-anterior corner having yellowish- or reddish-brown marking. Male genitalia with gonostyle truncate apically and weakly concave on ventral margin, S9 weakly concave on posterior margin, completely sclerotized (Fig. <xref ref-type="fig" rid="F11">11A–C</xref>).</p><p><abbrev xmlns:xlink="http://www.w3.org/1999/xlink" xlink:title="width of head in dorsal view, measured at the intersection between temple and posterior margin of eyes" id="ABBRID0EBUBG" xlink:type="simple">HW</abbrev>/<abbrev xmlns:xlink="http://www.w3.org/1999/xlink" xlink:title="length of head in dorsal view" id="ABBRID0EFUBG" xlink:type="simple">HL</abbrev> = 1.7–2.1 (1.9 ± 0.17); <abbrev xmlns:xlink="http://www.w3.org/1999/xlink" xlink:title="ocellar diameter, diameter of lateral ocellus" id="ABBRID0EJUBG" xlink:type="simple">OD</abbrev> = 0.22–0.26 (0.24 ± 0.02) mm, <abbrev xmlns:xlink="http://www.w3.org/1999/xlink" xlink:title="postero-ocellar line, minimum distance between lateral ocelli" id="ABBRID0ENUBG" xlink:type="simple">POL</abbrev>/<abbrev xmlns:xlink="http://www.w3.org/1999/xlink" xlink:title="ocellar diameter, diameter of lateral ocellus" id="ABBRID0ERUBG" xlink:type="simple">OD</abbrev> = 0.6–0.7 (0.6 ± 0.04), <abbrev xmlns:xlink="http://www.w3.org/1999/xlink" xlink:title="ocello-ocular line, minimum distance between lateral ocellus and eye" id="ABBRID0EVUBG" xlink:type="simple">OOL</abbrev>/<abbrev xmlns:xlink="http://www.w3.org/1999/xlink" xlink:title="ocellar diameter, diameter of lateral ocellus" id="ABBRID0EZUBG" xlink:type="simple">OD</abbrev> = 1.0–1.2 (1.1 ± 0.07), <abbrev xmlns:xlink="http://www.w3.org/1999/xlink" xlink:title="postero-ocellar line, minimum distance between lateral ocelli" id="ABBRID0E4UBG" xlink:type="simple">POL</abbrev>/<abbrev xmlns:xlink="http://www.w3.org/1999/xlink" xlink:title="ocello-ocular line, minimum distance between lateral ocellus and eye" id="ABBRID0EBVBG" xlink:type="simple">OOL</abbrev> = 0.5–0.7 (0.6 ± 0.08); <abbrev xmlns:xlink="http://www.w3.org/1999/xlink" xlink:title="maximum width of face, measured by minimum distance between eyes in anterior view" id="ABBRID0EFVBG" xlink:type="simple">FW</abbrev>/<abbrev xmlns:xlink="http://www.w3.org/1999/xlink" xlink:title="height of face, measured by distance between the lines connecting lower margins of each antennal sockets and upper margin of each anterior tentorial pits in anterior view" id="ABBRID0EJVBG" xlink:type="simple">FH</abbrev> = 1.6–1.8 (1.7 ± 0.10), <abbrev xmlns:xlink="http://www.w3.org/1999/xlink" xlink:title="width of clypeus" id="ABBRID0ENVBG" xlink:type="simple">CLW</abbrev>/<abbrev xmlns:xlink="http://www.w3.org/1999/xlink" xlink:title="height of clypeus, measured from groove separating face and clypeus to ventral margin of clypeus" id="ABBRID0ERVBG" xlink:type="simple">CLH</abbrev> = 2.9–3.2 (3.1 ± 0.14), <abbrev xmlns:xlink="http://www.w3.org/1999/xlink" xlink:title="length of malar space, minimum distance from eye to mandibular base in lateral view" id="ABBRID0EVVBG" xlink:type="simple">MSL</abbrev>/<abbrev xmlns:xlink="http://www.w3.org/1999/xlink" xlink:title="basal mandibular width in lateral view" id="ABBRID0EZVBG" xlink:type="simple">BMW</abbrev> = 0.4–0.5 (0.5±0.06); flagellum with 46–51 segments; average ratio of basal five flagellomeres length 2.1: 1.3: 1.1: 1.1: 1.0; <abbrev xmlns:xlink="http://www.w3.org/1999/xlink" xlink:title="length of mesoscutum, measured in lateral profile" id="ABBRID0E4VBG" xlink:type="simple">MSSL</abbrev>/<abbrev xmlns:xlink="http://www.w3.org/1999/xlink" xlink:title="maximum width of mesoscutum, measured in dorsal view" id="ABBRID0EBWBG" xlink:type="simple">MSSW</abbrev> = 1.3–1.5 (1.4 ± 0.06); <abbrev xmlns:xlink="http://www.w3.org/1999/xlink" xlink:title="length of scutellum, measured in lateral profile" id="ABBRID0EFWBG" xlink:type="simple">SCL</abbrev>/<abbrev xmlns:xlink="http://www.w3.org/1999/xlink" xlink:title="anterior width of scutellum" id="ABBRID0EJWBG" xlink:type="simple">SCW</abbrev> = 0.9–1.2 (1 ± 0.16); maximum axis of propodeal spiracles 1.0–1.1 (1.1 ± 0.06) × as minimum axis; average ratio of hind tarsomere length 4.6: 2.3: 1.8: 1.0: 1.2; fore wing length 10.0–11.0 (10.4 ± 0.49) mm; areolet with stalk 0.4–0.8 (0.6 ± 0.14) × as long as 2rs-m; <abbrev xmlns:xlink="http://www.w3.org/1999/xlink" xlink:title="radius-media index of fore wing, length of 2rs-m/length of M between 2rs-m and 2m-cu" id="ABBRID0ENWBG" xlink:type="simple">RMI</abbrev> = 0.7–0.8 (0.7 ± 0.04); <abbrev xmlns:xlink="http://www.w3.org/1999/xlink" xlink:title="basal-nervulus index of fore wing, distance between M&amp;RS and 1cu-a/length of 1cu-a" id="ABBRID0ERWBG" xlink:type="simple">BNI</abbrev> = 0.1–0.3 (0.2 ± 0.11); hind wing length 7.1–7.8 (7.5 ± 0.32) mm; <abbrev xmlns:xlink="http://www.w3.org/1999/xlink" xlink:title="nervellar index of hind wing, length of hind wing CU between M and cu-a/length of cu-a" id="ABBRID0EVWBG" xlink:type="simple">NI</abbrev> = 1.4–2.2 (1.8 ± 0.34); distal hamuli 7–10; T1 2.8–3.7 (3.3 ± 0.39) × as long as posterior width, 7.3–8.1 (7.7 ± 0.31) × as long as anterior width, 1.4–1.6 (1.5 ± 0.09) × as long as length of T2; T2 1.3–1.6 (1.4 ± 0.11) × as long as posterior width, 1.9–2.4 (2.1 ± 0.19) × as long as anterior width.</p></tp:treatment-sec><tp:treatment-sec sec-type="Bionomics" id="SECID0EZWBG"><title>Bionomics.</title><p>This species has been collected in mountainous areas in Taiwan above 2000 m by Malaise trap or light trap. Hosts are unknown.</p></tp:treatment-sec><tp:treatment-sec sec-type="distribution" id="SECID0E5WBG"><title>Distribution.</title><p>Korea, China, and Taiwan (new record: Hualien, Nantou, and Chiayi).</p></tp:treatment-sec><tp:treatment-sec sec-type="remarks" id="SECID0EDXBG"><title>Remarks.</title><p>This is the first record of this species from Taiwan. The amplification of <italic>COI</italic> sequences in this species failed in this study.</p></tp:treatment-sec><tp:treatment-sec><!--Section generated to contain objects referenced in tp:taxon-treatment.--><fig id="F10" position="float" orientation="portrait"><object-id xmlns:xlink="http://www.w3.org/1999/xlink" content-type="doi" xlink:type="simple">10.3897/zookeys.1250.156835.figure10</object-id><object-id xmlns:xlink="http://www.w3.org/1999/xlink" content-type="arpha" xlink:type="simple">D3378785-3659-5885-B796-8A129B35BA6D</object-id><label>Figure 10.</label><caption><p>Wings of the Taiwanese <italic><tp:taxon-name><tp:taxon-name-part taxon-name-part-type="genus" reg="Alexeter">Alexeter</tp:taxon-name-part></tp:taxon-name></italic> species. <bold>A.</bold><italic><tp:taxon-name><tp:taxon-name-part taxon-name-part-type="genus" reg="Alexeter">A.</tp:taxon-name-part> <tp:taxon-name-part taxon-name-part-type="species" reg="shakojiensis">shakojiensis</tp:taxon-name-part></tp:taxon-name></italic>; <bold>B.</bold><italic><tp:taxon-name><tp:taxon-name-part taxon-name-part-type="genus" reg="Alexeter">A.</tp:taxon-name-part> <tp:taxon-name-part taxon-name-part-type="species" reg="flavomaculatus">flavomaculatus</tp:taxon-name-part></tp:taxon-name></italic> sp. nov.; <bold>C.</bold><italic><tp:taxon-name><tp:taxon-name-part taxon-name-part-type="genus" reg="Alexeter">A.</tp:taxon-name-part> <tp:taxon-name-part taxon-name-part-type="species" reg="hsiaoae">hsiaoae</tp:taxon-name-part></tp:taxon-name></italic> sp. nov.; <bold>D.</bold><italic><tp:taxon-name><tp:taxon-name-part taxon-name-part-type="genus" reg="Alexeter">A.</tp:taxon-name-part> <tp:taxon-name-part taxon-name-part-type="species" reg="mediolobus">mediolobus</tp:taxon-name-part></tp:taxon-name></italic> sp. nov.; <bold>E.</bold><italic><tp:taxon-name><tp:taxon-name-part taxon-name-part-type="genus" reg="Alexeter">A.</tp:taxon-name-part> <tp:taxon-name-part taxon-name-part-type="species" reg="monticola">monticola</tp:taxon-name-part></tp:taxon-name></italic> sp. nov.; <bold>F.</bold><italic><tp:taxon-name><tp:taxon-name-part taxon-name-part-type="genus" reg="Alexeter">A.</tp:taxon-name-part> <tp:taxon-name-part taxon-name-part-type="species" reg="pseudozangicus">pseudozangicus</tp:taxon-name-part></tp:taxon-name></italic> sp. nov.; <bold>G.</bold><italic><tp:taxon-name><tp:taxon-name-part taxon-name-part-type="genus" reg="Alexeter">A.</tp:taxon-name-part> <tp:taxon-name-part taxon-name-part-type="species" reg="rufispeculus">rufispeculus</tp:taxon-name-part></tp:taxon-name></italic> sp. nov.</p></caption><graphic xmlns:xlink="http://www.w3.org/1999/xlink" xlink:href="zookeys-1250-315_article-156835__-g010.jpg" position="float" orientation="portrait" xlink:type="simple" id="oo_1407300.jpg"><uri content-type="original_file" xlink:type="simple">https://binary.pensoft.net/fig/1407300</uri></graphic></fig><fig id="F11" position="float" orientation="portrait"><object-id xmlns:xlink="http://www.w3.org/1999/xlink" content-type="doi" xlink:type="simple">10.3897/zookeys.1250.156835.figure11</object-id><object-id xmlns:xlink="http://www.w3.org/1999/xlink" content-type="arpha" xlink:type="simple">1556D4EA-EFB1-5212-8361-5879531B2162</object-id><label>Figure 11.</label><caption><p>Male genitalia of the Taiwanese <italic><tp:taxon-name><tp:taxon-name-part taxon-name-part-type="genus" reg="Alexeter">Alexeter</tp:taxon-name-part></tp:taxon-name></italic> species. <bold>A–C.</bold><italic><tp:taxon-name><tp:taxon-name-part taxon-name-part-type="genus" reg="Alexeter">A.</tp:taxon-name-part> <tp:taxon-name-part taxon-name-part-type="species" reg="shakojiensis">shakojiensis</tp:taxon-name-part></tp:taxon-name></italic>; <bold>D–F.</bold><italic><tp:taxon-name><tp:taxon-name-part taxon-name-part-type="genus" reg="Alexeter">A.</tp:taxon-name-part> <tp:taxon-name-part taxon-name-part-type="species" reg="flavomaculatus">flavomaculatus</tp:taxon-name-part></tp:taxon-name></italic> sp. nov.; <bold>G–I.</bold><italic><tp:taxon-name><tp:taxon-name-part taxon-name-part-type="genus" reg="Alexeter">A.</tp:taxon-name-part> <tp:taxon-name-part taxon-name-part-type="species" reg="hsiaoae">hsiaoae</tp:taxon-name-part></tp:taxon-name></italic> sp. nov.; <bold>J–L.</bold><italic><tp:taxon-name><tp:taxon-name-part taxon-name-part-type="genus" reg="Alexeter">A.</tp:taxon-name-part> <tp:taxon-name-part taxon-name-part-type="species" reg="mediolobus">mediolobus</tp:taxon-name-part></tp:taxon-name></italic> sp. nov.; <bold>M–O.</bold><italic><tp:taxon-name><tp:taxon-name-part taxon-name-part-type="genus" reg="Alexeter">A.</tp:taxon-name-part> <tp:taxon-name-part taxon-name-part-type="species" reg="rufispeculus">rufispeculus</tp:taxon-name-part></tp:taxon-name></italic> sp. nov.; <bold>P, Q.</bold><italic><tp:taxon-name><tp:taxon-name-part taxon-name-part-type="genus" reg="Alexeter">A.</tp:taxon-name-part> <tp:taxon-name-part taxon-name-part-type="species" reg="pseudozangicus">pseudozangicus</tp:taxon-name-part></tp:taxon-name></italic> sp. nov.; <bold>A, D, G, J, M.</bold> Abdominal sternite 9 (posterior in upper portion); <bold>B, E, H, K, N, P.</bold> Penisvalva; <bold>C, F, I, L, O, Q.</bold> Right gonostyle in inner view.</p></caption><graphic xmlns:xlink="http://www.w3.org/1999/xlink" xlink:href="zookeys-1250-315_article-156835__-g011.jpg" position="float" orientation="portrait" xlink:type="simple" id="oo_1407301.jpg"><uri content-type="original_file" xlink:type="simple">https://binary.pensoft.net/fig/1407301</uri></graphic></fig><supplementary-material xmlns:xlink="http://www.w3.org/1999/xlink" id="S3" position="float" orientation="portrait" xlink:type="simple"><object-id content-type="doi" xlink:type="simple">10.3897/zookeys.1250.156835.suppl3</object-id><object-id content-type="arpha" xlink:type="simple">B9108986-1E50-5D24-81DB-DDFDC473B71B</object-id><label>Supplementary material 3</label><caption><p>Comparative tables of measurements, meristic counts, and characters</p></caption><statement content-type="dataType"><label>Data type</label><p>docx</p></statement><statement content-type="notes"><label>Explanation note</label><p>The comparative tables include measurements and meristic counts of Taiwanese species of <italic><tp:taxon-name><tp:taxon-name-part taxon-name-part-type="genus" reg="Alexeter">Alexeter</tp:taxon-name-part></tp:taxon-name></italic> and characters of <italic><tp:taxon-name><tp:taxon-name-part taxon-name-part-type="genus" reg="Alexeter">Alexeter</tp:taxon-name-part></tp:taxon-name></italic> species of the world with yellowish- and reddish-brown body color.</p></statement><media xlink:href="zookeys-1250-315_article-156835__-s003.docx" mimetype="application" mime-subtype="vnd.openxmlformats-officedocument.wordprocessingml.document" position="float" orientation="portrait" xlink:type="simple" id="oo_1407305.docx"><uri content-type="original_file" xlink:type="simple">https://binary.pensoft.net/file/1407305</uri></media><permissions><license xlink:type="simple"><license-p>This dataset is made available under the Open Database License (http://opendatacommons.org/licenses/odbl/1.0/). The Open Database License (ODbL) is a license agreement intended to allow users to freely share, modify, and use this Dataset while maintaining this same freedom for others, provided that the original source and author(s) are credited.</license-p></license></permissions><attrib specific-use="authors">Hsuan-Pu Chen, Chia-Lung Huang, Shiuh-Feng Shiao</attrib></supplementary-material></tp:treatment-sec><ref-list><ref id="B23"><mixed-citation xmlns:xlink="http://www.w3.org/1999/xlink" xlink:type="simple"><person-group><name name-style="western"><surname>Kim</surname><given-names>CK</given-names></name></person-group> (<year>1955</year>) A study on the Ichneumon-flies in Korea. Commemoration These 15<sup>th</sup> Anniversary, Korea University 423–498. [in Korean with German summary]</mixed-citation></ref><ref id="B52"><mixed-citation xmlns:xlink="http://www.w3.org/1999/xlink" xlink:type="simple"><person-group><name name-style="western"><surname>Townes</surname><given-names>HK</given-names></name><name name-style="western"><surname>Momoi</surname><given-names>S</given-names></name><name name-style="western"><surname>Townes</surname><given-names>M</given-names></name></person-group> (<year>1965</year>) <article-title>A catalogue and reclassification of the eastern Palearctic <tp:taxon-name><tp:taxon-name-part taxon-name-part-type="family">Ichneumonidae</tp:taxon-name-part></tp:taxon-name>.</article-title><source>Memoirs of the American Entomological Institute</source><volume>5</volume>: <fpage>1</fpage>–<lpage>661</lpage>.</mixed-citation></ref><ref id="B49"><mixed-citation xmlns:xlink="http://www.w3.org/1999/xlink" xlink:type="simple"><person-group><name name-style="western"><surname>Sun</surname><given-names>S-P</given-names></name><name name-style="western"><surname>Wang</surname><given-names>T</given-names></name><name name-style="western"><surname>Sheng</surname><given-names>M-L</given-names></name><name name-style="western"><surname>Zong</surname><given-names>S-X</given-names></name></person-group> (<year>2019</year>) <article-title>A new species and new records of the genus <italic><tp:taxon-name><tp:taxon-name-part taxon-name-part-type="genus">Alexeter</tp:taxon-name-part></tp:taxon-name></italic> Förster (<tp:taxon-name><tp:taxon-name-part taxon-name-part-type="order">Hymenoptera</tp:taxon-name-part></tp:taxon-name>, <tp:taxon-name><tp:taxon-name-part taxon-name-part-type="family">Ichneumonidae</tp:taxon-name-part></tp:taxon-name>, <tp:taxon-name><tp:taxon-name-part taxon-name-part-type="subfamily">Ctenopelmatinae</tp:taxon-name-part></tp:taxon-name>) from Beijing with a key to Chinese species.</article-title><source>ZooKeys</source><volume>858</volume>: <fpage>77</fpage>–<lpage>89</lpage>. <ext-link xlink:href="10.3897/zookeys.858.35012" ext-link-type="doi" xlink:type="simple">https://doi.org/10.3897/zookeys.858.35012</ext-link></mixed-citation></ref><ref id="B45"><mixed-citation xmlns:xlink="http://www.w3.org/1999/xlink" xlink:type="simple"><person-group><name name-style="western"><surname>Sheng</surname><given-names>M-L</given-names></name><name name-style="western"><surname>Sun</surname><given-names>S-P</given-names></name><name name-style="western"><surname>Li</surname><given-names>T</given-names></name></person-group> (<year>2020</year>) Ichneumonids (<tp:taxon-name><tp:taxon-name-part taxon-name-part-type="order">Hymenoptera</tp:taxon-name-part></tp:taxon-name>: <tp:taxon-name><tp:taxon-name-part taxon-name-part-type="family">Ichneumonidae</tp:taxon-name-part></tp:taxon-name>) parasitizing sawflies in China. Science Press (Beijing).</mixed-citation></ref><ref id="B29"><mixed-citation xmlns:xlink="http://www.w3.org/1999/xlink" xlink:type="simple"><person-group><name name-style="western"><surname>Li</surname><given-names>T</given-names></name><name name-style="western"><surname>Sun</surname><given-names>S-P</given-names></name></person-group> (<year>2022</year>) <article-title>The genus <italic><tp:taxon-name><tp:taxon-name-part taxon-name-part-type="genus">Alexeter</tp:taxon-name-part></tp:taxon-name></italic> Förster (<tp:taxon-name><tp:taxon-name-part taxon-name-part-type="order">Hymenoptera</tp:taxon-name-part></tp:taxon-name>, <tp:taxon-name><tp:taxon-name-part taxon-name-part-type="family">Ichneumonidae</tp:taxon-name-part></tp:taxon-name>) in China, with descriptions of three new species.</article-title><source>European Journal of Taxonomy</source><volume>789</volume>: <fpage>81</fpage>–<lpage>103</lpage>. <ext-link xlink:href="10.5852/ejt.2022.789.1633" ext-link-type="doi" xlink:type="simple">https://doi.org/10.5852/ejt.2022.789.1633</ext-link></mixed-citation></ref><ref id="B24"><mixed-citation xmlns:xlink="http://www.w3.org/1999/xlink" xlink:type="simple"><person-group><name name-style="western"><surname>Kim</surname><given-names>CW</given-names></name></person-group> (<year>1957</year>) <article-title>On the synonyms of Korean Ichneumon-flies.</article-title><source>Holy Ghost Medical College Theses</source><volume>1</volume>: <fpage>19</fpage>–<lpage>27</lpage>.</mixed-citation></ref></ref-list></tp:taxon-treatment>
