# Supplementary material for: ﻿A taxonomic revision of the genus Alexeter Förster (Hymenoptera, Ichneumonidae, Ctenopelmatinae, Mesoleiini) from Taiwan, with descriptions of six new species
Source: Zookeys. 2025 Sep 2;1250:315–58. doi: 10.3897/zookeys.1250.156835 (PMC12421253; doi:10.3897/zookeys.1250.156835)
Supplement: XML Treatment for Alexeter flavomaculatus [file zookeys.1250.156835-treatment3.xml]

<!DOCTYPE tp:taxon-treatment
  PUBLIC "-//TaxonX//DTD Taxonomic Treatment Publishing DTD v0 20100105//EN" "tax-treatment-NSO.dtd">
<tp:taxon-treatment xmlns:tp="http://www.plazi.org/taxpub"><tp:treatment-meta><kwd-group><label>Taxon classification</label><kwd>
                <named-content content-type="kingdom">Animalia</named-content>
              </kwd><kwd>
                <named-content content-type="order">Hymenoptera</named-content>
              </kwd><kwd>
                <named-content content-type="family">Ichneumonidae</named-content>
              </kwd></kwd-group><mixed-citation publication-type="journal"><person-group><name><surname>Chen</surname><given-names>Hsuan-Pu</given-names></name><name><surname>Huang</surname><given-names>Chia-Lung</given-names></name><name><surname>Shiao</surname><given-names>Shiuh-Feng</given-names></name></person-group><article-title>﻿A taxonomic revision of the genus <italic><tp:taxon-name><tp:taxon-name-part taxon-name-part-type="genus" reg="Alexeter">Alexeter</tp:taxon-name-part></tp:taxon-name></italic> Förster (<tp:taxon-name><tp:taxon-name-part taxon-name-part-type="order">Hymenoptera</tp:taxon-name-part></tp:taxon-name>, <tp:taxon-name><tp:taxon-name-part taxon-name-part-type="family">Ichneumonidae</tp:taxon-name-part></tp:taxon-name>, <tp:taxon-name><tp:taxon-name-part taxon-name-part-type="subfamily">Ctenopelmatinae</tp:taxon-name-part></tp:taxon-name>, <tp:taxon-name><tp:taxon-name-part taxon-name-part-type="tribe">Mesoleiini</tp:taxon-name-part></tp:taxon-name>) from Taiwan, with descriptions of six new species</article-title><source>Zookeys</source><day>02</day><month>09</month><year>2025</year><volume>1250</volume><fpage>315</fpage><lpage>358</lpage><pub-id pub-id-type="doi">10.3897/zookeys.1250.156835</pub-id></mixed-citation></tp:treatment-meta><tp:nomenclature><label>﻿</label><tp:taxon-name><object-id xmlns:xlink="http://www.w3.org/1999/xlink" content-type="arpha" xlink:type="simple">4AF2797C-5ED4-5B86-89B2-3066B3088AD2</object-id>
              <tp:taxon-name-part taxon-name-part-type="genus" reg="Alexeter">Alexeter</tp:taxon-name-part>
              <tp:taxon-name-part taxon-name-part-type="species" reg="flavomaculatus">flavomaculatus</tp:taxon-name-part>
              <object-id xmlns:xlink="http://www.w3.org/1999/xlink" content-type="zoobank" xlink:type="simple">https://zoobank.org/FBE1DE3A-10D5-40DB-9B37-93DD3F1E43D8</object-id>
            </tp:taxon-name><tp:taxon-authority>Chen, Huang &amp; Shiao</tp:taxon-authority><tp:taxon-status xmlns:xlink="http://www.w3.org/1999/xlink" xlink:type="simple">sp. nov.</tp:taxon-status><xref ref-type="fig" rid="F4">Figs 4A–H</xref><xref ref-type="fig" rid="F10">, 10B</xref><xref ref-type="fig" rid="F11">, 11D–F</xref><xref ref-type="fig" rid="F12">, 12A–C</xref><xref ref-type="supplementary-material" rid="S3">; Suppl. material 3 Chinese vernacular name: 黃紋亞力姬蜂</xref></tp:nomenclature><tp:treatment-sec sec-type="material" id="SECID0ETZBG"><title>Material examined.</title><p><bold><italic>Holotype</italic>.</bold> Taiwan • 1♀; Nantou County, Ren’ai Township, Meifeng; alt. 2150 m; May. 1984; Malaise Trap; K. S. Lin &amp; K. C. Chou leg.; <named-content xmlns:xlink="http://www.w3.org/1999/xlink" content-type="dwc:institutional_code" xlink:title="Taiwan Agriculture Research Institute, Taichung, Taiwan" xlink:href="http://grbio.org/institution/taiwan-agricultural-research-institute" xlink:type="simple">TARI</named-content> (MesoleiYM-F01). <bold><italic>Paratypes</italic>.</bold> Taiwan • 1♂; ibid; 7–9. May. 1984; <named-content xmlns:xlink="http://www.w3.org/1999/xlink" content-type="dwc:institutional_code" xlink:title="Taiwan Agriculture Research Institute, Taichung, Taiwan" xlink:href="http://grbio.org/institution/taiwan-agricultural-research-institute" xlink:type="simple">TARI</named-content> MesoleiYM-M01 • 1♂; ibid; Apr. 1984; <named-content xmlns:xlink="http://www.w3.org/1999/xlink" content-type="dwc:institutional_code" xlink:title="Taiwan Agriculture Research Institute, Taichung, Taiwan" xlink:href="http://grbio.org/institution/taiwan-agricultural-research-institute" xlink:type="simple">TARI</named-content> (MesoleiYM-M02) • 1♂; Nantou County, Ren’ai Township, Sanjiaofeng trail; alt. 2200–2300 m; 11. May. 2024; Sweeping; J. Y. Fan leg.; GenBank: <ext-link xmlns:xlink="http://www.w3.org/1999/xlink" ext-link-type="gen" xlink:href="PV223412" xlink:type="simple">PV223412</ext-link> (<italic>COI</italic>); <named-content xmlns:xlink="http://www.w3.org/1999/xlink" content-type="dwc:institutional_code" xlink:title="National Museum of Natural Science, Taichung, Taiwan" xlink:href="http://grbio.org/institution/national-museum-natural-science" xlink:type="simple">NMNS</named-content> ENT 8951-8 (Mesolei15).</p></tp:treatment-sec><tp:treatment-sec sec-type="diagnosis" id="SECID0EG2BG"><title>Diagnosis.</title><p>This species can be distinguished from congeners by the combination of the following characters: smaller ocelli (<abbrev xmlns:xlink="http://www.w3.org/1999/xlink" xlink:title="ocellar diameter, diameter of lateral ocellus" id="ABBRID0EM2BG" xlink:type="simple">OD</abbrev> = 0.15–0.19 mm; <abbrev xmlns:xlink="http://www.w3.org/1999/xlink" xlink:title="ocello-ocular line, minimum distance between lateral ocellus and eye" id="ABBRID0EQ2BG" xlink:type="simple">OOL</abbrev>/<abbrev xmlns:xlink="http://www.w3.org/1999/xlink" xlink:title="ocellar diameter, diameter of lateral ocellus" id="ABBRID0EU2BG" xlink:type="simple">OD</abbrev> = 1.2–1.6); fore wing areolet trapezoid with stalk, receiving 2m-cu at distal corner (Fig. <xref ref-type="fig" rid="F10">10B</xref>); fore wing 1cu-a almost vertical, opposite or slightly distad to M&amp;RS (Fig. <xref ref-type="fig" rid="F10">10B</xref>); lateromedian longitudinal carinae of propodeum present posteriorly with the area petiolaris opened (Fig. <xref ref-type="fig" rid="F3">3E</xref>); T1 2.7–3.5 × its posterior width; S9 with subtriangular median area weakly sclerotized (Fig. <xref ref-type="fig" rid="F11">11D</xref>); mesosoma and metasoma generally black, with latero-anterior corners of mesoscutum, ventral subtriangular marking of mesopleuron (enclosing black area), and median markings on tergites behind T2 yellow (Figs <xref ref-type="fig" rid="F4">4A, D–F</xref>, <xref ref-type="fig" rid="F12">12A–C</xref>).</p><fig id="F4" position="float" orientation="portrait"><object-id xmlns:xlink="http://www.w3.org/1999/xlink" content-type="doi" xlink:type="simple">10.3897/zookeys.1250.156835.figure4</object-id><object-id xmlns:xlink="http://www.w3.org/1999/xlink" content-type="arpha" xlink:type="simple">1A5A4D3D-E68B-52C0-82E9-936ABED715AD</object-id><label>Figure 4.</label><caption><p><italic><tp:taxon-name><tp:taxon-name-part taxon-name-part-type="genus" reg="Alexeter">Alexeter</tp:taxon-name-part> <tp:taxon-name-part taxon-name-part-type="species" reg="flavomaculatus">flavomaculatus</tp:taxon-name-part></tp:taxon-name></italic> sp. nov., holotype, female (<named-content xmlns:xlink="http://www.w3.org/1999/xlink" content-type="dwc:institutional_code" xlink:title="Taiwan Agriculture Research Institute, Taichung, Taiwan" xlink:href="http://grbio.org/institution/taiwan-agricultural-research-institute" xlink:type="simple">TARI</named-content>). <bold>A.</bold> Lateral habitus; <bold>B.</bold> Head in dorsal view; <bold>C.</bold> Head in anterior view; <bold>D.</bold> Mesoscutum in dorsal view; <bold>E.</bold> Propodeum in dorsal view; <bold>F.</bold> Metasomal tergites 1 and 2 in dorsal view; <bold>G.</bold> Metasomal tergite 1 in lateral view; <bold>H.</bold> Ovipositor.</p></caption><graphic xmlns:xlink="http://www.w3.org/1999/xlink" xlink:href="zookeys-1250-315_article-156835__-g004.jpg" position="float" orientation="portrait" xlink:type="simple" id="oo_1407294.jpg"><uri content-type="original_file" xlink:type="simple">https://binary.pensoft.net/fig/1407294</uri></graphic></fig><p>This new species is similar to the Asian species <italic><tp:taxon-name><tp:taxon-name-part taxon-name-part-type="genus" reg="Alexeter">A.</tp:taxon-name-part> <tp:taxon-name-part taxon-name-part-type="species" reg="flaviventris">flaviventris</tp:taxon-name-part></tp:taxon-name></italic> Li &amp; Sun, 2022, <italic><tp:taxon-name><tp:taxon-name-part taxon-name-part-type="genus" reg="Alexeter">A.</tp:taxon-name-part> <tp:taxon-name-part taxon-name-part-type="species" reg="albimaculatus">albimaculatus</tp:taxon-name-part></tp:taxon-name></italic> Sheng, Sun &amp; Li, 2020, and <italic><tp:taxon-name><tp:taxon-name-part taxon-name-part-type="genus" reg="Alexeter">A.</tp:taxon-name-part> <tp:taxon-name-part taxon-name-part-type="species" reg="zangicus">zangicus</tp:taxon-name-part></tp:taxon-name></italic> Sheng, Sun &amp; Li, 2020 which share black bodies and pale markings on the latero-anterior corners of mesoscutum.</p><p>It can be distinguished from <italic><tp:taxon-name><tp:taxon-name-part taxon-name-part-type="genus" reg="Alexeter">A.</tp:taxon-name-part> <tp:taxon-name-part taxon-name-part-type="species" reg="flaviventris">flaviventris</tp:taxon-name-part></tp:taxon-name></italic> by the following characters: lateromedian longitudinal carinae of propodeum absent on the anterior and median portions (Fig. <xref ref-type="fig" rid="F4">4E</xref>) (present and combined as single carina medially in <italic><tp:taxon-name><tp:taxon-name-part taxon-name-part-type="genus" reg="Alexeter">A.</tp:taxon-name-part> <tp:taxon-name-part taxon-name-part-type="species" reg="flaviventris">flaviventris</tp:taxon-name-part></tp:taxon-name></italic>); metasomal tergites and ventral portion of mesopleuron with yellow markings (Figs <xref ref-type="fig" rid="F4">4A, F</xref>, <xref ref-type="fig" rid="F12">12B</xref>) (without in <italic><tp:taxon-name><tp:taxon-name-part taxon-name-part-type="genus" reg="Alexeter">A.</tp:taxon-name-part> <tp:taxon-name-part taxon-name-part-type="species" reg="flaviventris">flaviventris</tp:taxon-name-part></tp:taxon-name></italic>).</p><p>It can also be distinguished from <italic><tp:taxon-name><tp:taxon-name-part taxon-name-part-type="genus" reg="Alexeter">A.</tp:taxon-name-part> <tp:taxon-name-part taxon-name-part-type="species" reg="albimaculatus">albimaculatus</tp:taxon-name-part></tp:taxon-name></italic> by the following characters: face and mandibles yellow (Figs <xref ref-type="fig" rid="F4">4C</xref>, <xref ref-type="fig" rid="F12">12A</xref>) (face white and mandibles entirely black in <italic><tp:taxon-name><tp:taxon-name-part taxon-name-part-type="genus" reg="Alexeter">A.</tp:taxon-name-part> <tp:taxon-name-part taxon-name-part-type="species" reg="albimaculatus">albimaculatus</tp:taxon-name-part></tp:taxon-name></italic>); fore and mid legs each with yellow coxae and reddish-brown other part(Fig. <xref ref-type="fig" rid="F4">4A</xref>) (generally black with white tibiae in <italic><tp:taxon-name><tp:taxon-name-part taxon-name-part-type="genus" reg="Alexeter">A.</tp:taxon-name-part> <tp:taxon-name-part taxon-name-part-type="species" reg="albimaculatus">albimaculatus</tp:taxon-name-part></tp:taxon-name></italic>); latero-anterior corners of mesoscutum, ventral portion of mesopleuron, and metasomal tergites with yellow markings (Figs <xref ref-type="fig" rid="F4">4A, D, F</xref>, <xref ref-type="fig" rid="F12">12B, C</xref>) (marking on mesoscutal corners white, other markings absent in <italic><tp:taxon-name><tp:taxon-name-part taxon-name-part-type="genus" reg="Alexeter">A.</tp:taxon-name-part> <tp:taxon-name-part taxon-name-part-type="species" reg="albimaculatus">albimaculatus</tp:taxon-name-part></tp:taxon-name></italic>); antenna without white band (Fig. <xref ref-type="fig" rid="F4">4A</xref>) (with white band in <italic><tp:taxon-name><tp:taxon-name-part taxon-name-part-type="genus" reg="Alexeter">A.</tp:taxon-name-part> <tp:taxon-name-part taxon-name-part-type="species" reg="albimaculatus">albimaculatus</tp:taxon-name-part></tp:taxon-name></italic>); and lateromedian longitudinal carinae of propodeum absent on the anterior and median portions (Fig. <xref ref-type="fig" rid="F4">4E</xref>) (present in <italic><tp:taxon-name><tp:taxon-name-part taxon-name-part-type="genus" reg="Alexeter">A.</tp:taxon-name-part> <tp:taxon-name-part taxon-name-part-type="species" reg="albimaculatus">albimaculatus</tp:taxon-name-part></tp:taxon-name></italic>).</p><p>Lastly, it can be distinguished from <italic><tp:taxon-name><tp:taxon-name-part taxon-name-part-type="genus" reg="Alexeter">A.</tp:taxon-name-part> <tp:taxon-name-part taxon-name-part-type="species" reg="zangicus">zangicus</tp:taxon-name-part></tp:taxon-name></italic> by the following characters: areolet present (Fig. <xref ref-type="fig" rid="F10">10B</xref>) (absent in <italic><tp:taxon-name><tp:taxon-name-part taxon-name-part-type="genus" reg="Alexeter">A.</tp:taxon-name-part> <tp:taxon-name-part taxon-name-part-type="species" reg="zangicus">zangicus</tp:taxon-name-part></tp:taxon-name></italic>); face and clypeus yellow (Figs <xref ref-type="fig" rid="F4">4C</xref>, <xref ref-type="fig" rid="F12">12A</xref>) (face black and clypeus yellow in <italic><tp:taxon-name><tp:taxon-name-part taxon-name-part-type="genus" reg="Alexeter">A.</tp:taxon-name-part> <tp:taxon-name-part taxon-name-part-type="species" reg="zangicus">zangicus</tp:taxon-name-part></tp:taxon-name></italic>); truncate ventral margin of clypeus (Figs <xref ref-type="fig" rid="F4">4C</xref>, <xref ref-type="fig" rid="F12">12A</xref>) (concave in <italic><tp:taxon-name><tp:taxon-name-part taxon-name-part-type="genus" reg="Alexeter">A.</tp:taxon-name-part> <tp:taxon-name-part taxon-name-part-type="species" reg="zangicus">zangicus</tp:taxon-name-part></tp:taxon-name></italic>); metasomal tergites black with yellow markings (Fig. <xref ref-type="fig" rid="F4">4F</xref>) (generally reddish-brown in <italic><tp:taxon-name><tp:taxon-name-part taxon-name-part-type="genus" reg="Alexeter">A.</tp:taxon-name-part> <tp:taxon-name-part taxon-name-part-type="species" reg="zangicus">zangicus</tp:taxon-name-part></tp:taxon-name></italic>).</p></tp:treatment-sec><tp:treatment-sec sec-type="description" id="SECID0ERFAI"><title>Description.</title><p>The measurements were based on Taiwanese specimens (1 female and 3 males).</p><p><bold>Female</bold> (holotype). Head (Figs <xref ref-type="fig" rid="F4">4A–C</xref>, <xref ref-type="fig" rid="F12">12A</xref>): matt and granulate, <abbrev xmlns:xlink="http://www.w3.org/1999/xlink" xlink:title="width of head in dorsal view, measured at the intersection between temple and posterior margin of eyes" id="ABBRID0ECGAI" xlink:type="simple">HW</abbrev>/<abbrev xmlns:xlink="http://www.w3.org/1999/xlink" xlink:title="length of head in dorsal view" id="ABBRID0EGGAI" xlink:type="simple">HL</abbrev> = 1.8; ocelli normal, with <abbrev xmlns:xlink="http://www.w3.org/1999/xlink" xlink:title="ocellar diameter, diameter of lateral ocellus" id="ABBRID0EKGAI" xlink:type="simple">OD</abbrev> = 0.2 mm, <abbrev xmlns:xlink="http://www.w3.org/1999/xlink" xlink:title="postero-ocellar line, minimum distance between lateral ocelli" id="ABBRID0EOGAI" xlink:type="simple">POL</abbrev>/<abbrev xmlns:xlink="http://www.w3.org/1999/xlink" xlink:title="ocellar diameter, diameter of lateral ocellus" id="ABBRID0ESGAI" xlink:type="simple">OD</abbrev> = 0.8, <abbrev xmlns:xlink="http://www.w3.org/1999/xlink" xlink:title="ocello-ocular line, minimum distance between lateral ocellus and eye" id="ABBRID0EWGAI" xlink:type="simple">OOL</abbrev>/<abbrev xmlns:xlink="http://www.w3.org/1999/xlink" xlink:title="ocellar diameter, diameter of lateral ocellus" id="ABBRID0E1GAI" xlink:type="simple">OD</abbrev> = 1.4, <abbrev xmlns:xlink="http://www.w3.org/1999/xlink" xlink:title="postero-ocellar line, minimum distance between lateral ocelli" id="ABBRID0E5GAI" xlink:type="simple">POL</abbrev>/<abbrev xmlns:xlink="http://www.w3.org/1999/xlink" xlink:title="ocello-ocular line, minimum distance between lateral ocellus and eye" id="ABBRID0ECHAI" xlink:type="simple">OOL</abbrev> = 0.6; face matt and granulate, <abbrev xmlns:xlink="http://www.w3.org/1999/xlink" xlink:title="maximum width of face, measured by minimum distance between eyes in anterior view" id="ABBRID0EGHAI" xlink:type="simple">FW</abbrev>/<abbrev xmlns:xlink="http://www.w3.org/1999/xlink" xlink:title="height of face, measured by distance between the lines connecting lower margins of each antennal sockets and upper margin of each anterior tentorial pits in anterior view" id="ABBRID0EKHAI" xlink:type="simple">FH</abbrev> = 1.6; clypeus polished and smooth with sparse punctures and subventral median elevation, rounded on ventral margin, <abbrev xmlns:xlink="http://www.w3.org/1999/xlink" xlink:title="width of clypeus" id="ABBRID0EOHAI" xlink:type="simple">CLW</abbrev>/<abbrev xmlns:xlink="http://www.w3.org/1999/xlink" xlink:title="height of clypeus, measured from groove separating face and clypeus to ventral margin of clypeus" id="ABBRID0ESHAI" xlink:type="simple">CLH</abbrev> = 2.6; <abbrev xmlns:xlink="http://www.w3.org/1999/xlink" xlink:title="length of malar space, minimum distance from eye to mandibular base in lateral view" id="ABBRID0EWHAI" xlink:type="simple">MSL</abbrev>/<abbrev xmlns:xlink="http://www.w3.org/1999/xlink" xlink:title="basal mandibular width in lateral view" id="ABBRID0E1HAI" xlink:type="simple">BMW</abbrev> = 0.5; mandible minutely coriaceous with minute punctures, teeth equal in length; flagellum with 45 segments; average ratio of basal five flagellomeres length 2.5: 1.4: 1.1: 1.2: 1.0.</p><p>Mesosoma (Figs <xref ref-type="fig" rid="F4">4A, D, E</xref>, <xref ref-type="fig" rid="F12">12B, C</xref>): matt and granulate; pronotum with epomia weak, rugose at dorso-anterior corner; mesoscutum with <abbrev xmlns:xlink="http://www.w3.org/1999/xlink" xlink:title="length of mesoscutum, measured in lateral profile" id="ABBRID0EIIAI" xlink:type="simple">MSSL</abbrev>/<abbrev xmlns:xlink="http://www.w3.org/1999/xlink" xlink:title="maximum width of mesoscutum, measured in dorsal view" id="ABBRID0EMIAI" xlink:type="simple">MSSW</abbrev> = 1.2, notauli short and indistinct, present near anterior margin; scutellum with <abbrev xmlns:xlink="http://www.w3.org/1999/xlink" xlink:title="length of scutellum, measured in lateral profile" id="ABBRID0EQIAI" xlink:type="simple">SCL</abbrev>/<abbrev xmlns:xlink="http://www.w3.org/1999/xlink" xlink:title="anterior width of scutellum" id="ABBRID0EUIAI" xlink:type="simple">SCW</abbrev> = 1.3, lateral carina absent; epicnemial carina weak, ~0.7 × height of mesopleuron; metapleuron with pleural carina and submetapleural carina strong and complete; juxtacoxal carina present posteriorly; propodeum with spiracle circular, maximum axis 1.0 × as minimum axis; anterior and posterior transverse carinae and lateral longitudinal carina absent; lateromedian longitudinal carina absent on anterior and median portions, present on posterior ~0.3 with area petiolaris opened anteriorly; average ratio of hind tarsomere length 4.0: 2.0: 1.5: 1.0: 1.0.</p><p>Wings (Fig. <xref ref-type="fig" rid="F10">10B</xref>): fore wing length 8.3 mm; areolet open and trapezoid with stalk 0.5 as long as 2rs-m, receiving 2m-cu at distal corner; <abbrev xmlns:xlink="http://www.w3.org/1999/xlink" xlink:title="radius-media index of fore wing, length of 2rs-m/length of M between 2rs-m and 2m-cu" id="ABBRID0E5IAI" xlink:type="simple">RMI</abbrev> = 0.7; 1cu-a almost vertical, opposite or slightly distad to M&amp;RS, with <abbrev xmlns:xlink="http://www.w3.org/1999/xlink" xlink:title="basal-nervulus index of fore wing, distance between M&amp;RS and 1cu-a/length of 1cu-a" id="ABBRID0ECJAI" xlink:type="simple">BNI</abbrev> = 0.2. Hind wing length 6.0 mm; <abbrev xmlns:xlink="http://www.w3.org/1999/xlink" xlink:title="nervellar index of hind wing, length of hind wing CU between M and cu-a/length of cu-a" id="ABBRID0EGJAI" xlink:type="simple">NI</abbrev> = 2.2; distal hamuli 6–7.</p><p>Metasoma (Fig. <xref ref-type="fig" rid="F4">4F–H</xref>): matt and granulate, except tergites behind T2 weakly coriaceous; T1 3.5 × as long as posterior width, 6.6 × as long as anterior width, 2.3 × as long as length of T2; T1 with latero-median carina absent, dorso-lateral carina and ventro-lateral carina strong and complete, spiracle at around middle of T1, glymma distinct; T2 0.8 × as long as posterior width, 1.3 × as long as anterior width, gastrocoeli shallow and indistinct, thyridia almost circular; ovipositor sheath 6.0 × as long as its maximum width in lateral view, as long as apical depth of metasoma.</p><p>Color (Figs <xref ref-type="fig" rid="F4">4</xref>, <xref ref-type="fig" rid="F10">10B</xref>): head, mesosoma, and metasoma generally black, and legs generally reddish-brown, except face, dorsal 1/2 of clypeus, malar space, mandibles, palpi, dorso-posterior corner of pronotum, latero-anterior corners of mesoscutum, dorso-anterior corner and ventral subtriangular marking (except enclosing area) of mesopleuron, tegula, scutellum, postscutellum, fore and mid coxae and trochanters, dorsal surface of hind coxa, hind second trochanter, median markings on tergites behind T2 yellow; antenna, marking on ventral 1/2 of clypeus, tinged color of tergites behind T2, ovipositor sheath reddish-brown; ventral side of hind coxa, hind trochanter, and hind femur black. Wings hyaline, veins blackish-brown, and pterostigma reddish-brown.</p><p><bold>Male.</bold> General structure and color similar to female, except notauli long and distinct, lateromedian longitudinal carinae of propodeum vestigial on median portion, and clypeus completely yellow, subtriangular marking with enclosing black area on ventral mesopleuron more distinct (Fig. <xref ref-type="fig" rid="F11">11A–C</xref>). Male genitalia with gonostyle tapered and rounded apically, S9 weakly concave on posterior margin, with subtriangular median area weakly sclerotized (Fig. <xref ref-type="fig" rid="F11">11D–F</xref>).</p><p><abbrev xmlns:xlink="http://www.w3.org/1999/xlink" xlink:title="width of head in dorsal view, measured at the intersection between temple and posterior margin of eyes" id="ABBRID0EIKAI" xlink:type="simple">HW</abbrev>/<abbrev xmlns:xlink="http://www.w3.org/1999/xlink" xlink:title="length of head in dorsal view" id="ABBRID0EMKAI" xlink:type="simple">HL</abbrev> = 1.8–1.9 (1.8 ± 0.06); <abbrev xmlns:xlink="http://www.w3.org/1999/xlink" xlink:title="ocellar diameter, diameter of lateral ocellus" id="ABBRID0EQKAI" xlink:type="simple">OD</abbrev> = 0.15–0.19 (0.17 ± 0.02) mm, <abbrev xmlns:xlink="http://www.w3.org/1999/xlink" xlink:title="postero-ocellar line, minimum distance between lateral ocelli" id="ABBRID0EUKAI" xlink:type="simple">POL</abbrev>/<abbrev xmlns:xlink="http://www.w3.org/1999/xlink" xlink:title="ocellar diameter, diameter of lateral ocellus" id="ABBRID0EYKAI" xlink:type="simple">OD</abbrev> = 0.5–0.9 (0.7 ± 0.2), <abbrev xmlns:xlink="http://www.w3.org/1999/xlink" xlink:title="ocello-ocular line, minimum distance between lateral ocellus and eye" id="ABBRID0E3KAI" xlink:type="simple">OOL</abbrev>/<abbrev xmlns:xlink="http://www.w3.org/1999/xlink" xlink:title="ocellar diameter, diameter of lateral ocellus" id="ABBRID0EALAI" xlink:type="simple">OD</abbrev> = 1.2–1.6 (1.4 ± 0.18), <abbrev xmlns:xlink="http://www.w3.org/1999/xlink" xlink:title="postero-ocellar line, minimum distance between lateral ocelli" id="ABBRID0EELAI" xlink:type="simple">POL</abbrev>/<abbrev xmlns:xlink="http://www.w3.org/1999/xlink" xlink:title="ocello-ocular line, minimum distance between lateral ocellus and eye" id="ABBRID0EILAI" xlink:type="simple">OOL</abbrev> = 0.4–0.6 (0.5 ± 0.09); <abbrev xmlns:xlink="http://www.w3.org/1999/xlink" xlink:title="maximum width of face, measured by minimum distance between eyes in anterior view" id="ABBRID0EMLAI" xlink:type="simple">FW</abbrev>/<abbrev xmlns:xlink="http://www.w3.org/1999/xlink" xlink:title="height of face, measured by distance between the lines connecting lower margins of each antennal sockets and upper margin of each anterior tentorial pits in anterior view" id="ABBRID0EQLAI" xlink:type="simple">FH</abbrev> = 1.4–1.8 (1.6 ± 0.17), <abbrev xmlns:xlink="http://www.w3.org/1999/xlink" xlink:title="width of clypeus" id="ABBRID0EULAI" xlink:type="simple">CLW</abbrev>/<abbrev xmlns:xlink="http://www.w3.org/1999/xlink" xlink:title="height of clypeus, measured from groove separating face and clypeus to ventral margin of clypeus" id="ABBRID0EYLAI" xlink:type="simple">CLH</abbrev> = 3.0–4.0 (3.6 ± 0.54), <abbrev xmlns:xlink="http://www.w3.org/1999/xlink" xlink:title="length of malar space, minimum distance from eye to mandibular base in lateral view" id="ABBRID0E3LAI" xlink:type="simple">MSL</abbrev>/<abbrev xmlns:xlink="http://www.w3.org/1999/xlink" xlink:title="basal mandibular width in lateral view" id="ABBRID0EAMAI" xlink:type="simple">BMW</abbrev> = 0.52–0.54 (0.52 ± 0.01); flagellum with 43–45 segments; average ratio of basal five flagellomeres length 2.3: 1.3: 1.2: 1.1: 1.0; <abbrev xmlns:xlink="http://www.w3.org/1999/xlink" xlink:title="length of mesoscutum, measured in lateral profile" id="ABBRID0EEMAI" xlink:type="simple">MSSL</abbrev>/<abbrev xmlns:xlink="http://www.w3.org/1999/xlink" xlink:title="maximum width of mesoscutum, measured in dorsal view" id="ABBRID0EIMAI" xlink:type="simple">MSSW</abbrev> = 1.2–1.3 (1.3 ± 0.04); <abbrev xmlns:xlink="http://www.w3.org/1999/xlink" xlink:title="length of scutellum, measured in lateral profile" id="ABBRID0EMMAI" xlink:type="simple">SCL</abbrev>/<abbrev xmlns:xlink="http://www.w3.org/1999/xlink" xlink:title="anterior width of scutellum" id="ABBRID0EQMAI" xlink:type="simple">SCW</abbrev> = 1.1–1.2 (1.1 ± 0.07); maximum axis of propodeal spiracles 1.0–1.2 (1.1 ± 0.1) × as minimum axis; average ratio of hind tarsomere length 4.1: 2.2: 1.8: 1.0: 1.2; fore wing length 7.2–7.8 (7.5 ± 0.29) mm; areolet with stalk 0.4–0.6 (0.5 ± 0.1) × as long as 2rs-m; <abbrev xmlns:xlink="http://www.w3.org/1999/xlink" xlink:title="radius-media index of fore wing, length of 2rs-m/length of M between 2rs-m and 2m-cu" id="ABBRID0EUMAI" xlink:type="simple">RMI</abbrev> = 0.7–0.8 (0.8 ± 0.04); <abbrev xmlns:xlink="http://www.w3.org/1999/xlink" xlink:title="basal-nervulus index of fore wing, distance between M&amp;RS and 1cu-a/length of 1cu-a" id="ABBRID0EYMAI" xlink:type="simple">BNI</abbrev> = 0.1–0.2 (0.2 ± 0.03); hind wing length 5.2–5.6 (5.4 ± 0.23) mm; <abbrev xmlns:xlink="http://www.w3.org/1999/xlink" xlink:title="nervellar index of hind wing, length of hind wing CU between M and cu-a/length of cu-a" id="ABBRID0E3MAI" xlink:type="simple">NI</abbrev> = 2.0–2.7 (2.4 ± 0.36); distal hamuli 6–7; T1 2.7–3.1 (2.9 ± 0.16) × as long as posterior width, 6.1–6.6 (6.3 ± 0.29) × as long as anterior width, 1.3–1.6 (1.5 ± 0.11) × as long as length of T2; T2 1.2–1.4 (1.2 ± 0.1) × as long as posterior width, 1.6–1.9 (1.7 ± 0.13) × as long as anterior width.</p></tp:treatment-sec><tp:treatment-sec sec-type="Bionomics" id="SECID0EANAI"><title>Bionomics.</title><p>This species has been collected from mountainous areas in Taiwan above 2000 m by Malaise trap or sweeping. Hosts are unknown.</p></tp:treatment-sec><tp:treatment-sec sec-type="distribution" id="SECID0EFNAI"><title>Distribution.</title><p>Taiwan (Nantou).</p></tp:treatment-sec><tp:treatment-sec sec-type="etymology" id="SECID0EKNAI"><title>Etymology.</title><p>The specific name <italic>flavomaculatus</italic> is derived from the Latin words <italic>flavo</italic>- (yellow) and <italic>maculatus</italic> (stained or spotted), referring to the yellow markings in the body color pattern of this new species. The name is an adjective.</p></tp:treatment-sec><tp:treatment-sec sec-type="remarks" id="SECID0E5NAI"><title>Remarks.</title><p>This new species is assigned to the genus <italic><tp:taxon-name><tp:taxon-name-part taxon-name-part-type="genus" reg="Alexeter">Alexeter</tp:taxon-name-part></tp:taxon-name></italic> based on both morphological characters and molecular phylogeny. It is nested within <italic><tp:taxon-name><tp:taxon-name-part taxon-name-part-type="genus" reg="Alexeter">Alexeter</tp:taxon-name-part></tp:taxon-name></italic> Clade I in the current <italic>COI</italic>-based phylogeny (Fig. <xref ref-type="fig" rid="F2">2</xref>). Although the notauli are occasionally indistinct in some individuals (whereas they are typically distinct in <italic><tp:taxon-name><tp:taxon-name-part taxon-name-part-type="genus" reg="Alexeter">Alexeter</tp:taxon-name-part></tp:taxon-name></italic>), other characters align with the generic definition of <italic><tp:taxon-name><tp:taxon-name-part taxon-name-part-type="genus" reg="Alexeter">Alexeter</tp:taxon-name-part></tp:taxon-name></italic>.</p></tp:treatment-sec><tp:treatment-sec><!--Section generated to contain objects referenced in tp:taxon-treatment.--><fig id="F10" position="float" orientation="portrait"><object-id xmlns:xlink="http://www.w3.org/1999/xlink" content-type="doi" xlink:type="simple">10.3897/zookeys.1250.156835.figure10</object-id><object-id xmlns:xlink="http://www.w3.org/1999/xlink" content-type="arpha" xlink:type="simple">D3378785-3659-5885-B796-8A129B35BA6D</object-id><label>Figure 10.</label><caption><p>Wings of the Taiwanese <italic><tp:taxon-name><tp:taxon-name-part taxon-name-part-type="genus" reg="Alexeter">Alexeter</tp:taxon-name-part></tp:taxon-name></italic> species. <bold>A.</bold><italic><tp:taxon-name><tp:taxon-name-part taxon-name-part-type="genus" reg="Alexeter">A.</tp:taxon-name-part> <tp:taxon-name-part taxon-name-part-type="species" reg="shakojiensis">shakojiensis</tp:taxon-name-part></tp:taxon-name></italic>; <bold>B.</bold><italic><tp:taxon-name><tp:taxon-name-part taxon-name-part-type="genus" reg="Alexeter">A.</tp:taxon-name-part> <tp:taxon-name-part taxon-name-part-type="species" reg="flavomaculatus">flavomaculatus</tp:taxon-name-part></tp:taxon-name></italic> sp. nov.; <bold>C.</bold><italic><tp:taxon-name><tp:taxon-name-part taxon-name-part-type="genus" reg="Alexeter">A.</tp:taxon-name-part> <tp:taxon-name-part taxon-name-part-type="species" reg="hsiaoae">hsiaoae</tp:taxon-name-part></tp:taxon-name></italic> sp. nov.; <bold>D.</bold><italic><tp:taxon-name><tp:taxon-name-part taxon-name-part-type="genus" reg="Alexeter">A.</tp:taxon-name-part> <tp:taxon-name-part taxon-name-part-type="species" reg="mediolobus">mediolobus</tp:taxon-name-part></tp:taxon-name></italic> sp. nov.; <bold>E.</bold><italic><tp:taxon-name><tp:taxon-name-part taxon-name-part-type="genus" reg="Alexeter">A.</tp:taxon-name-part> <tp:taxon-name-part taxon-name-part-type="species" reg="monticola">monticola</tp:taxon-name-part></tp:taxon-name></italic> sp. nov.; <bold>F.</bold><italic><tp:taxon-name><tp:taxon-name-part taxon-name-part-type="genus" reg="Alexeter">A.</tp:taxon-name-part> <tp:taxon-name-part taxon-name-part-type="species" reg="pseudozangicus">pseudozangicus</tp:taxon-name-part></tp:taxon-name></italic> sp. nov.; <bold>G.</bold><italic><tp:taxon-name><tp:taxon-name-part taxon-name-part-type="genus" reg="Alexeter">A.</tp:taxon-name-part> <tp:taxon-name-part taxon-name-part-type="species" reg="rufispeculus">rufispeculus</tp:taxon-name-part></tp:taxon-name></italic> sp. nov.</p></caption><graphic xmlns:xlink="http://www.w3.org/1999/xlink" xlink:href="zookeys-1250-315_article-156835__-g010.jpg" position="float" orientation="portrait" xlink:type="simple" id="oo_1407300.jpg"><uri content-type="original_file" xlink:type="simple">https://binary.pensoft.net/fig/1407300</uri></graphic></fig><fig id="F11" position="float" orientation="portrait"><object-id xmlns:xlink="http://www.w3.org/1999/xlink" content-type="doi" xlink:type="simple">10.3897/zookeys.1250.156835.figure11</object-id><object-id xmlns:xlink="http://www.w3.org/1999/xlink" content-type="arpha" xlink:type="simple">1556D4EA-EFB1-5212-8361-5879531B2162</object-id><label>Figure 11.</label><caption><p>Male genitalia of the Taiwanese <italic><tp:taxon-name><tp:taxon-name-part taxon-name-part-type="genus" reg="Alexeter">Alexeter</tp:taxon-name-part></tp:taxon-name></italic> species. <bold>A–C.</bold><italic><tp:taxon-name><tp:taxon-name-part taxon-name-part-type="genus" reg="Alexeter">A.</tp:taxon-name-part> <tp:taxon-name-part taxon-name-part-type="species" reg="shakojiensis">shakojiensis</tp:taxon-name-part></tp:taxon-name></italic>; <bold>D–F.</bold><italic><tp:taxon-name><tp:taxon-name-part taxon-name-part-type="genus" reg="Alexeter">A.</tp:taxon-name-part> <tp:taxon-name-part taxon-name-part-type="species" reg="flavomaculatus">flavomaculatus</tp:taxon-name-part></tp:taxon-name></italic> sp. nov.; <bold>G–I.</bold><italic><tp:taxon-name><tp:taxon-name-part taxon-name-part-type="genus" reg="Alexeter">A.</tp:taxon-name-part> <tp:taxon-name-part taxon-name-part-type="species" reg="hsiaoae">hsiaoae</tp:taxon-name-part></tp:taxon-name></italic> sp. nov.; <bold>J–L.</bold><italic><tp:taxon-name><tp:taxon-name-part taxon-name-part-type="genus" reg="Alexeter">A.</tp:taxon-name-part> <tp:taxon-name-part taxon-name-part-type="species" reg="mediolobus">mediolobus</tp:taxon-name-part></tp:taxon-name></italic> sp. nov.; <bold>M–O.</bold><italic><tp:taxon-name><tp:taxon-name-part taxon-name-part-type="genus" reg="Alexeter">A.</tp:taxon-name-part> <tp:taxon-name-part taxon-name-part-type="species" reg="rufispeculus">rufispeculus</tp:taxon-name-part></tp:taxon-name></italic> sp. nov.; <bold>P, Q.</bold><italic><tp:taxon-name><tp:taxon-name-part taxon-name-part-type="genus" reg="Alexeter">A.</tp:taxon-name-part> <tp:taxon-name-part taxon-name-part-type="species" reg="pseudozangicus">pseudozangicus</tp:taxon-name-part></tp:taxon-name></italic> sp. nov.; <bold>A, D, G, J, M.</bold> Abdominal sternite 9 (posterior in upper portion); <bold>B, E, H, K, N, P.</bold> Penisvalva; <bold>C, F, I, L, O, Q.</bold> Right gonostyle in inner view.</p></caption><graphic xmlns:xlink="http://www.w3.org/1999/xlink" xlink:href="zookeys-1250-315_article-156835__-g011.jpg" position="float" orientation="portrait" xlink:type="simple" id="oo_1407301.jpg"><uri content-type="original_file" xlink:type="simple">https://binary.pensoft.net/fig/1407301</uri></graphic></fig><fig id="F12" position="float" orientation="portrait"><object-id xmlns:xlink="http://www.w3.org/1999/xlink" content-type="doi" xlink:type="simple">10.3897/zookeys.1250.156835.figure12</object-id><object-id xmlns:xlink="http://www.w3.org/1999/xlink" content-type="arpha" xlink:type="simple">000F4FCD-ADD7-58A7-8571-3CB5F68F0016</object-id><label>Figure 12.</label><caption><p>Color variations of the Taiwanese <italic><tp:taxon-name><tp:taxon-name-part taxon-name-part-type="genus" reg="Alexeter">Alexeter</tp:taxon-name-part></tp:taxon-name></italic> species. <bold>A–C.</bold><italic><tp:taxon-name><tp:taxon-name-part taxon-name-part-type="genus" reg="Alexeter">A.</tp:taxon-name-part> <tp:taxon-name-part taxon-name-part-type="species" reg="flavomaculatus">flavomaculatus</tp:taxon-name-part></tp:taxon-name></italic> sp. nov., male (<named-content xmlns:xlink="http://www.w3.org/1999/xlink" content-type="dwc:institutional_code" xlink:title="Taiwan Agriculture Research Institute, Taichung, Taiwan" xlink:href="http://grbio.org/institution/taiwan-agricultural-research-institute" xlink:type="simple">TARI</named-content>); <bold>D–F.</bold><italic><tp:taxon-name><tp:taxon-name-part taxon-name-part-type="genus" reg="Alexeter">A.</tp:taxon-name-part> <tp:taxon-name-part taxon-name-part-type="species" reg="pseudozangicus">pseudozangicus</tp:taxon-name-part></tp:taxon-name></italic> sp. nov., male (<named-content xmlns:xlink="http://www.w3.org/1999/xlink" content-type="dwc:institutional_code" xlink:title="Taiwan Agriculture Research Institute, Taichung, Taiwan" xlink:href="http://grbio.org/institution/taiwan-agricultural-research-institute" xlink:type="simple">TARI</named-content>); <bold>G–K.</bold><italic><tp:taxon-name><tp:taxon-name-part taxon-name-part-type="genus" reg="Alexeter">A.</tp:taxon-name-part> <tp:taxon-name-part taxon-name-part-type="species" reg="rufispeculus">rufispeculus</tp:taxon-name-part></tp:taxon-name></italic> sp. nov., black-type male (<bold>G–I</bold>), red-type male (<bold>J</bold>), and red-type female (<bold>K</bold>) (<named-content xmlns:xlink="http://www.w3.org/1999/xlink" content-type="dwc:institutional_code" xlink:title="Taiwan Agriculture Research Institute, Taichung, Taiwan" xlink:href="http://grbio.org/institution/taiwan-agricultural-research-institute" xlink:type="simple">TARI</named-content>). <bold>A, D, G.</bold> Head in anterior view; <bold>B, E, H.</bold> Mesoscutum in dorsal view; <bold>C, F, I, J, K.</bold> Mesosoma in lateral view.</p></caption><graphic xmlns:xlink="http://www.w3.org/1999/xlink" xlink:href="zookeys-1250-315_article-156835__-g012.jpg" position="float" orientation="portrait" xlink:type="simple" id="oo_1407302.jpg"><uri content-type="original_file" xlink:type="simple">https://binary.pensoft.net/fig/1407302</uri></graphic></fig><supplementary-material xmlns:xlink="http://www.w3.org/1999/xlink" id="S3" position="float" orientation="portrait" xlink:type="simple"><object-id content-type="doi" xlink:type="simple">10.3897/zookeys.1250.156835.suppl3</object-id><object-id content-type="arpha" xlink:type="simple">B9108986-1E50-5D24-81DB-DDFDC473B71B</object-id><label>Supplementary material 3</label><caption><p>Comparative tables of measurements, meristic counts, and characters</p></caption><statement content-type="dataType"><label>Data type</label><p>docx</p></statement><statement content-type="notes"><label>Explanation note</label><p>The comparative tables include measurements and meristic counts of Taiwanese species of <italic><tp:taxon-name><tp:taxon-name-part taxon-name-part-type="genus" reg="Alexeter">Alexeter</tp:taxon-name-part></tp:taxon-name></italic> and characters of <italic><tp:taxon-name><tp:taxon-name-part taxon-name-part-type="genus" reg="Alexeter">Alexeter</tp:taxon-name-part></tp:taxon-name></italic> species of the world with yellowish- and reddish-brown body color.</p></statement><media xlink:href="zookeys-1250-315_article-156835__-s003.docx" mimetype="application" mime-subtype="vnd.openxmlformats-officedocument.wordprocessingml.document" position="float" orientation="portrait" xlink:type="simple" id="oo_1407305.docx"><uri content-type="original_file" xlink:type="simple">https://binary.pensoft.net/file/1407305</uri></media><permissions><license xlink:type="simple"><license-p>This dataset is made available under the Open Database License (http://opendatacommons.org/licenses/odbl/1.0/). The Open Database License (ODbL) is a license agreement intended to allow users to freely share, modify, and use this Dataset while maintaining this same freedom for others, provided that the original source and author(s) are credited.</license-p></license></permissions><attrib specific-use="authors">Hsuan-Pu Chen, Chia-Lung Huang, Shiuh-Feng Shiao</attrib></supplementary-material><fig id="F3" position="float" orientation="portrait"><object-id xmlns:xlink="http://www.w3.org/1999/xlink" content-type="doi" xlink:type="simple">10.3897/zookeys.1250.156835.figure3</object-id><object-id xmlns:xlink="http://www.w3.org/1999/xlink" content-type="arpha" xlink:type="simple">988722DD-6225-5D49-91BA-A84E043C8C74</object-id><label>Figure 3.</label><caption><p><italic><tp:taxon-name><tp:taxon-name-part taxon-name-part-type="genus" reg="Alexeter">Alexeter</tp:taxon-name-part> <tp:taxon-name-part taxon-name-part-type="species" reg="shakojiensis">shakojiensis</tp:taxon-name-part></tp:taxon-name></italic> Uchida, 1930, female (<named-content xmlns:xlink="http://www.w3.org/1999/xlink" content-type="dwc:institutional_code" xlink:title="Taiwan Agriculture Research Institute, Taichung, Taiwan" xlink:href="http://grbio.org/institution/taiwan-agricultural-research-institute" xlink:type="simple">TARI</named-content>). <bold>A.</bold> Lateral habitus; <bold>B.</bold> Head in dorsal view; <bold>C.</bold> Head in anterior view; <bold>D.</bold> Mesoscutum in dorsal view; <bold>E.</bold> Propodeum in dorsal view; <bold>F.</bold> Metasomal tergites 1 and 2 in dorsal view; <bold>G.</bold> Metasomal tergite 1 in lateral view; <bold>H.</bold> Ovipositor.</p></caption><graphic xmlns:xlink="http://www.w3.org/1999/xlink" xlink:href="zookeys-1250-315_article-156835__-g003.jpg" position="float" orientation="portrait" xlink:type="simple" id="oo_1407293.jpg"><uri content-type="original_file" xlink:type="simple">https://binary.pensoft.net/fig/1407293</uri></graphic></fig><fig id="F2" position="float" orientation="portrait"><object-id xmlns:xlink="http://www.w3.org/1999/xlink" content-type="doi" xlink:type="simple">10.3897/zookeys.1250.156835.figure2</object-id><object-id xmlns:xlink="http://www.w3.org/1999/xlink" content-type="arpha" xlink:type="simple">85AA4A27-EF64-51E7-8C9E-3EE036D223EB</object-id><label>Figure 2.</label><caption><p>Maximum-likelihood phylogenetic tree of the species of <italic><tp:taxon-name><tp:taxon-name-part taxon-name-part-type="genus" reg="Alexeter">Alexeter</tp:taxon-name-part></tp:taxon-name></italic> Förster, 1869 and its morphologically similar genera based on the <italic>COI</italic> dataset (809 <abbrev xmlns:xlink="http://www.w3.org/1999/xlink" xlink:title="base pairs" id="ABBRID0EBBAG" xlink:type="simple">bp</abbrev>; HKY+F+I+G4 in 1–809\3 and 2–809\3, TIM3+F+G4 in 3-809\3), with species delimitation results and clades of <italic><tp:taxon-name><tp:taxon-name-part taxon-name-part-type="genus" reg="Alexeter">Alexeter</tp:taxon-name-part></tp:taxon-name></italic> labeled on the right side of the tree. Taxon name in bold indicated the new species described herein. Branch lengths of the tree are proportional to the inferred number of nucleotide substitutions per site except for the root <italic><tp:taxon-name><tp:taxon-name-part taxon-name-part-type="genus" reg="Ctenopelma">Ctenopelma</tp:taxon-name-part> <tp:taxon-name-part taxon-name-part-type="species" reg="nigrum">nigrum</tp:taxon-name-part></tp:taxon-name></italic>. Circles on the nodes indicate different <abbrev xmlns:xlink="http://www.w3.org/1999/xlink" xlink:title="SH-like approximate likelihood ratio test" id="ABBRID0EXBAG" xlink:type="simple">SH-aLRT</abbrev>/UFBoot values. Nodal support with an <abbrev xmlns:xlink="http://www.w3.org/1999/xlink" xlink:title="SH-like approximate likelihood ratio test" id="ABBRID0E2BAG" xlink:type="simple">SH-aLRT</abbrev> value of &lt; 80% and a UFBoot value of &lt; 95% is not shown. Abbreviations: <abbrev xmlns:xlink="http://www.w3.org/1999/xlink" xlink:title="SH-like approximate likelihood ratio test" id="ABBRID0E6BAG" xlink:type="simple">SH-aLRT</abbrev>, SH-like approximate likelihood ratio test; UFBoot, ultrafast bootstrap approximation; XOR, one or the other but not both; M, male; F, female.</p></caption><graphic xmlns:xlink="http://www.w3.org/1999/xlink" xlink:href="zookeys-1250-315_article-156835__-g002.jpg" position="float" orientation="portrait" xlink:type="simple" id="oo_1407292.jpg"><uri content-type="original_file" xlink:type="simple">https://binary.pensoft.net/fig/1407292</uri></graphic></fig></tp:treatment-sec></tp:taxon-treatment>
