# Supplementary material for: ﻿A taxonomic revision of the genus Alexeter Förster (Hymenoptera, Ichneumonidae, Ctenopelmatinae, Mesoleiini) from Taiwan, with descriptions of six new species
Source: Zookeys. 2025 Sep 2;1250:315–58. doi: 10.3897/zookeys.1250.156835 (PMC12421253; doi:10.3897/zookeys.1250.156835)
Supplement: XML Treatment for Alexeter hsiaoae [file zookeys.1250.156835-treatment4.xml]

<!DOCTYPE tp:taxon-treatment
  PUBLIC "-//TaxonX//DTD Taxonomic Treatment Publishing DTD v0 20100105//EN" "tax-treatment-NSO.dtd">
<tp:taxon-treatment xmlns:tp="http://www.plazi.org/taxpub"><tp:treatment-meta><kwd-group><label>Taxon classification</label><kwd>
                <named-content content-type="kingdom">Animalia</named-content>
              </kwd><kwd>
                <named-content content-type="order">Hymenoptera</named-content>
              </kwd><kwd>
                <named-content content-type="family">Ichneumonidae</named-content>
              </kwd></kwd-group><mixed-citation publication-type="journal"><person-group><name><surname>Chen</surname><given-names>Hsuan-Pu</given-names></name><name><surname>Huang</surname><given-names>Chia-Lung</given-names></name><name><surname>Shiao</surname><given-names>Shiuh-Feng</given-names></name></person-group><article-title>﻿A taxonomic revision of the genus <italic><tp:taxon-name><tp:taxon-name-part taxon-name-part-type="genus" reg="Alexeter">Alexeter</tp:taxon-name-part></tp:taxon-name></italic> Förster (<tp:taxon-name><tp:taxon-name-part taxon-name-part-type="order">Hymenoptera</tp:taxon-name-part></tp:taxon-name>, <tp:taxon-name><tp:taxon-name-part taxon-name-part-type="family">Ichneumonidae</tp:taxon-name-part></tp:taxon-name>, <tp:taxon-name><tp:taxon-name-part taxon-name-part-type="subfamily">Ctenopelmatinae</tp:taxon-name-part></tp:taxon-name>, <tp:taxon-name><tp:taxon-name-part taxon-name-part-type="tribe">Mesoleiini</tp:taxon-name-part></tp:taxon-name>) from Taiwan, with descriptions of six new species</article-title><source>Zookeys</source><day>02</day><month>09</month><year>2025</year><volume>1250</volume><fpage>315</fpage><lpage>358</lpage><pub-id pub-id-type="doi">10.3897/zookeys.1250.156835</pub-id></mixed-citation></tp:treatment-meta><tp:nomenclature><label>﻿</label><tp:taxon-name><object-id xmlns:xlink="http://www.w3.org/1999/xlink" content-type="arpha" xlink:type="simple">FD6321A6-7A0C-581B-B8A6-402A1ABEE64D</object-id>
              <tp:taxon-name-part taxon-name-part-type="genus" reg="Alexeter">Alexeter</tp:taxon-name-part>
              <tp:taxon-name-part taxon-name-part-type="species" reg="hsiaoae">hsiaoae</tp:taxon-name-part>
              <object-id xmlns:xlink="http://www.w3.org/1999/xlink" content-type="zoobank" xlink:type="simple">https://zoobank.org/1A4DE443-FE75-41E4-8A0B-6CDACF674270</object-id>
            </tp:taxon-name><tp:taxon-authority>Chen, Huang &amp; Shiao</tp:taxon-authority><tp:taxon-status xmlns:xlink="http://www.w3.org/1999/xlink" xlink:type="simple">sp. nov.</tp:taxon-status><xref ref-type="fig" rid="F5">Figs 5A–H</xref><xref ref-type="fig" rid="F10">, 10C</xref><xref ref-type="fig" rid="F11">, 11G–I</xref><xref ref-type="supplementary-material" rid="S3">; Suppl. material 3 Chinese vernacular name: 郁薇亞力姬蜂</xref></tp:nomenclature><tp:treatment-sec sec-type="material" id="SECID0EKRAI"><title>Material examined.</title><p><bold><italic>Holotype.</italic></bold> Taiwan • 1♀; Taichung City, Heping District, Mt. Nanhu U-shape valley, <named-content xmlns:xlink="http://www.w3.org/1999/xlink" content-type="dwc:verbatimCoordinates" xlink:type="simple"><named-content content-type="geo-json" specific-use="{&#34;type&#34;:&#34;Point&#34;,&#34;coordinates&#34;:[121.443366,24.369516]}" id="NCID0EYRAI" xlink:type="simple">24.369516°N, 121.443366°E</named-content></named-content> (DD); alt. 3450 m; 16. Jul. 2021; Light Trap; C.-L. Huang &amp; Y.-W. Hsiao leg.; GenBank: <ext-link xmlns:xlink="http://www.w3.org/1999/xlink" ext-link-type="gen" xlink:href="PV223403" xlink:type="simple">PV223403</ext-link> (<italic>COI</italic>); <named-content xmlns:xlink="http://www.w3.org/1999/xlink" content-type="dwc:institutional_code" xlink:title="National Museum of Natural Science, Taichung, Taiwan" xlink:href="http://grbio.org/institution/national-museum-natural-science" xlink:type="simple">NMNS</named-content> ENT 8951-1 (Mesolei01). <bold><italic>Paratypes.</italic></bold> Taiwan • 1♀4♂♂; same as holotype; GenBank: <ext-link xmlns:xlink="http://www.w3.org/1999/xlink" ext-link-type="gen" xlink:href="PV223405" xlink:type="simple">PV223405</ext-link>, <ext-link xmlns:xlink="http://www.w3.org/1999/xlink" ext-link-type="gen" xlink:href="PV223406" xlink:type="simple">PV223406</ext-link> (<italic>COI</italic>); <named-content xmlns:xlink="http://www.w3.org/1999/xlink" content-type="dwc:institutional_code" xlink:title="National Museum of Natural Science, Taichung, Taiwan" xlink:href="http://grbio.org/institution/national-museum-natural-science" xlink:type="simple">NMNS</named-content> ENT 8951-2–3 (Mesolei02–03), <named-content xmlns:xlink="http://www.w3.org/1999/xlink" content-type="dwc:institutional_code" xlink:title="Taiwan Agriculture Research Institute, Taichung, Taiwan" xlink:href="http://grbio.org/institution/taiwan-agricultural-research-institute" xlink:type="simple">TARI</named-content> (Mesolei12–13), <named-content xmlns:xlink="http://www.w3.org/1999/xlink" content-type="dwc:institutional_code" xlink:title="Kanagawa Prefectural Museum of Natural History, Odawara, Kanagawa, Japan" xlink:href="http://grbio.org/institution/kanagawa-prefectural-museum-natural-history" xlink:type="simple">KPMNH</named-content> (Mesolei14) • 1♂; Taichung City, Heping District, Eastern Peak of Mt. Syueshan–369 Cabin; alt. 3000–3200 m; 26–27. Aug. 2021; Sweeping; C.-T. Hsu leg.; GenBank: <ext-link xmlns:xlink="http://www.w3.org/1999/xlink" ext-link-type="gen" xlink:href="PV223404" xlink:type="simple">PV223404</ext-link> (<italic>COI</italic>); <named-content xmlns:xlink="http://www.w3.org/1999/xlink" content-type="dwc:institutional_code" xlink:title="National Museum of Natural Science, Taichung, Taiwan" xlink:href="http://grbio.org/institution/national-museum-natural-science" xlink:type="simple">NMNS</named-content> ENT 8951-4 (Mesolei06) • 1♀2♂♂; Hualien County, Wanrung Township, Mt. Antungchunshan, No. C2; 4. Aug. 1993; S. S. Lu leg.; <named-content xmlns:xlink="http://www.w3.org/1999/xlink" content-type="dwc:institutional_code" xlink:title="Taiwan Forestry Research Institute, Taipei, Taiwan" xlink:href="http://grbio.org/institution/taiwan-forestry-research-institute" xlink:type="simple">TFRI</named-content> 00073669–00073671.</p></tp:treatment-sec><tp:treatment-sec sec-type="diagnosis" id="SECID0ETUAI"><title>Diagnosis.</title><p>This species can be distinguished from congeners by the combination of the following characters: fore wing length usually shorter than 10.0 mm (7.8–10.4 mm); ocelli large (<abbrev xmlns:xlink="http://www.w3.org/1999/xlink" xlink:title="ocellar diameter, diameter of lateral ocellus" id="ABBRID0EZUAI" xlink:type="simple">OD</abbrev> = 0.18–0.25 mm; <abbrev xmlns:xlink="http://www.w3.org/1999/xlink" xlink:title="ocello-ocular line, minimum distance between lateral ocellus and eye" id="ABBRID0E4UAI" xlink:type="simple">OOL</abbrev>/<abbrev xmlns:xlink="http://www.w3.org/1999/xlink" xlink:title="ocellar diameter, diameter of lateral ocellus" id="ABBRID0EBVAI" xlink:type="simple">OD</abbrev> = 0.6–0.9); <abbrev xmlns:xlink="http://www.w3.org/1999/xlink" xlink:title="postero-ocellar line, minimum distance between lateral ocelli" id="ABBRID0EFVAI" xlink:type="simple">POL</abbrev>/<abbrev xmlns:xlink="http://www.w3.org/1999/xlink" xlink:title="ocello-ocular line, minimum distance between lateral ocellus and eye" id="ABBRID0EJVAI" xlink:type="simple">OOL</abbrev> = 0.8–1.1; female with flagellum segments 46; fore wing areolet trapezoid with stalk, receiving 2m-cu at distal corner (Fig. <xref ref-type="fig" rid="F10">10C</xref>); fore wing 1cu-a almost vertical, opposite or slightly distad to M&amp;RS (Fig. <xref ref-type="fig" rid="F10">10C</xref>); lateromedian longitudinal carinae of propodeum present posteriorly with the area petiolaris opened (Fig. <xref ref-type="fig" rid="F5">5E</xref>); T1 3.1–4.3 × its posterior width; head generally yellowish-white with frons and vertex brown to blackish-brown (Fig. <xref ref-type="fig" rid="F5">5A, B</xref>); mesosoma, legs, and metasoma generally yellowish-brown, with mesoscutum having three distinct blackish-brown longitudinal stripes on the lobes (Fig. <xref ref-type="fig" rid="F5">5A, D</xref>).</p><fig id="F5" position="float" orientation="portrait"><object-id xmlns:xlink="http://www.w3.org/1999/xlink" content-type="doi" xlink:type="simple">10.3897/zookeys.1250.156835.figure5</object-id><object-id xmlns:xlink="http://www.w3.org/1999/xlink" content-type="arpha" xlink:type="simple">77144EF8-3896-5C2E-A897-190A1376ECE0</object-id><label>Figure 5.</label><caption><p><italic><tp:taxon-name><tp:taxon-name-part taxon-name-part-type="genus" reg="Alexeter">Alexeter</tp:taxon-name-part> <tp:taxon-name-part taxon-name-part-type="species" reg="hsiaoae">hsiaoae</tp:taxon-name-part></tp:taxon-name></italic> sp. nov., holotype, female (<named-content xmlns:xlink="http://www.w3.org/1999/xlink" content-type="dwc:institutional_code" xlink:title="National Museum of Natural Science, Taichung, Taiwan" xlink:href="http://grbio.org/institution/national-museum-natural-science" xlink:type="simple">NMNS</named-content> ENT 8951-1; Mesolei01). <bold>A.</bold> Lateral habitus; <bold>B.</bold> Head in dorsal view; <bold>C.</bold> Head in anterior view; <bold>D.</bold> Mesoscutum in dorsal view; <bold>E.</bold> Propodeum in dorsal view; <bold>F.</bold> Metasomal tergites 1 and 2 in dorsal view; <bold>G.</bold> Metasomal tergite 1 in lateral view; <bold>H.</bold> Ovipositor.</p></caption><graphic xmlns:xlink="http://www.w3.org/1999/xlink" xlink:href="zookeys-1250-315_article-156835__-g005.jpg" position="float" orientation="portrait" xlink:type="simple" id="oo_1407295.jpg"><uri content-type="original_file" xlink:type="simple">https://binary.pensoft.net/fig/1407295</uri></graphic></fig><p>This new species is most similar to <italic><tp:taxon-name><tp:taxon-name-part taxon-name-part-type="genus" reg="Alexeter">A.</tp:taxon-name-part> <tp:taxon-name-part taxon-name-part-type="species" reg="clavator">clavator</tp:taxon-name-part></tp:taxon-name></italic> (Müller, 1776), <italic><tp:taxon-name><tp:taxon-name-part taxon-name-part-type="genus" reg="Alexeter">A.</tp:taxon-name-part> <tp:taxon-name-part taxon-name-part-type="species" reg="monticola">monticola</tp:taxon-name-part></tp:taxon-name></italic> sp. nov., and <italic><tp:taxon-name><tp:taxon-name-part taxon-name-part-type="genus" reg="Alexeter">A.</tp:taxon-name-part> <tp:taxon-name-part taxon-name-part-type="species" reg="mediolobus">mediolobus</tp:taxon-name-part></tp:taxon-name></italic> sp. nov. which share generally yellowish color in head, mesosoma, and metasoma, but can be distinguished from them by the <abbrev xmlns:xlink="http://www.w3.org/1999/xlink" xlink:title="postero-ocellar line, minimum distance between lateral ocelli" id="ABBRID0EBYAI" xlink:type="simple">POL</abbrev>/<abbrev xmlns:xlink="http://www.w3.org/1999/xlink" xlink:title="ocello-ocular line, minimum distance between lateral ocellus and eye" id="ABBRID0EFYAI" xlink:type="simple">OOL</abbrev> ratio (0.8–1.1 vs 1.3 in Chinese <italic><tp:taxon-name><tp:taxon-name-part taxon-name-part-type="genus" reg="Alexeter">A.</tp:taxon-name-part> <tp:taxon-name-part taxon-name-part-type="species" reg="clavator">clavator</tp:taxon-name-part></tp:taxon-name></italic> (<xref ref-type="bibr" rid="B29">Li and Sun 2022</xref>) and 1.1–1.5 in <italic><tp:taxon-name><tp:taxon-name-part taxon-name-part-type="genus" reg="Alexeter">A.</tp:taxon-name-part> <tp:taxon-name-part taxon-name-part-type="species" reg="mediolobus">mediolobus</tp:taxon-name-part></tp:taxon-name></italic> sp. nov.), female <abbrev xmlns:xlink="http://www.w3.org/1999/xlink" xlink:title="ocello-ocular line, minimum distance between lateral ocellus and eye" id="ABBRID0EDZAI" xlink:type="simple">OOL</abbrev>/<abbrev xmlns:xlink="http://www.w3.org/1999/xlink" xlink:title="ocellar diameter, diameter of lateral ocellus" id="ABBRID0EHZAI" xlink:type="simple">OD</abbrev> ratio (0.7–0.9 vs 0.5–0.7 in <italic><tp:taxon-name><tp:taxon-name-part taxon-name-part-type="genus" reg="Alexeter">A.</tp:taxon-name-part> <tp:taxon-name-part taxon-name-part-type="species" reg="mediolobus">mediolobus</tp:taxon-name-part></tp:taxon-name></italic> sp. nov. and <italic><tp:taxon-name><tp:taxon-name-part taxon-name-part-type="genus" reg="Alexeter">A.</tp:taxon-name-part> <tp:taxon-name-part taxon-name-part-type="species" reg="monticola">monticola</tp:taxon-name-part></tp:taxon-name></italic> sp. nov.), length-to-posterior-width ratio of T1 (3.1–4.3 vs 2.5–3.1 in <italic><tp:taxon-name><tp:taxon-name-part taxon-name-part-type="genus" reg="Alexeter">A.</tp:taxon-name-part> <tp:taxon-name-part taxon-name-part-type="species" reg="mediolobus">mediolobus</tp:taxon-name-part></tp:taxon-name></italic> sp. nov.), female flagellomere counts (46 vs 40–43 in <italic><tp:taxon-name><tp:taxon-name-part taxon-name-part-type="genus" reg="Alexeter">A.</tp:taxon-name-part> <tp:taxon-name-part taxon-name-part-type="species" reg="mediolobus">mediolobus</tp:taxon-name-part></tp:taxon-name></italic> sp. nov.), color patterns of mesoscutum (three stripes on each lobe vs absent in <italic><tp:taxon-name><tp:taxon-name-part taxon-name-part-type="genus" reg="Alexeter">A.</tp:taxon-name-part> <tp:taxon-name-part taxon-name-part-type="species" reg="clavator">clavator</tp:taxon-name-part></tp:taxon-name></italic> and one on the median lobe in <italic><tp:taxon-name><tp:taxon-name-part taxon-name-part-type="genus" reg="Alexeter">A.</tp:taxon-name-part> <tp:taxon-name-part taxon-name-part-type="species" reg="mediolobus">mediolobus</tp:taxon-name-part></tp:taxon-name></italic> sp. nov.), gena (yellowish-white vs yellowish-brown to brown in other species), vertex (brown vs yellowish-brown or orange in <italic><tp:taxon-name><tp:taxon-name-part taxon-name-part-type="genus" reg="Alexeter">A.</tp:taxon-name-part> <tp:taxon-name-part taxon-name-part-type="species" reg="monticola">monticola</tp:taxon-name-part></tp:taxon-name></italic> sp. nov.), and fore and mid coxae (yellowish-white vs yellowish-brown in <italic><tp:taxon-name><tp:taxon-name-part taxon-name-part-type="genus" reg="Alexeter">A.</tp:taxon-name-part> <tp:taxon-name-part taxon-name-part-type="species" reg="monticola">monticola</tp:taxon-name-part></tp:taxon-name></italic> sp. nov.).</p><p>For other yellowish- or reddish-brown species <italic><tp:taxon-name><tp:taxon-name-part taxon-name-part-type="genus" reg="Alexeter">A.</tp:taxon-name-part> <tp:taxon-name-part taxon-name-part-type="species" reg="nebulator">nebulator</tp:taxon-name-part></tp:taxon-name></italic> (Thunberg, 1822), <italic><tp:taxon-name><tp:taxon-name-part taxon-name-part-type="genus" reg="Alexeter">A.</tp:taxon-name-part> <tp:taxon-name-part taxon-name-part-type="species" reg="gracilentus">gracilentus</tp:taxon-name-part></tp:taxon-name></italic> (Holmgren, 1857), and <italic><tp:taxon-name><tp:taxon-name-part taxon-name-part-type="genus" reg="Alexeter">A.</tp:taxon-name-part> <tp:taxon-name-part taxon-name-part-type="species" reg="luteifrons">luteifrons</tp:taxon-name-part></tp:taxon-name></italic> (Cresson, 1868), this new species can be easily distinguished from them by having a yellowish-white head (black in these species) and three blackish-brown stripes on the lobes of mesoscutum (stripes absent in these species). A comparative table of the measurements, ratios, and colors of this new species and other yellowish- or reddish-brown <italic><tp:taxon-name><tp:taxon-name-part taxon-name-part-type="genus" reg="Alexeter">Alexeter</tp:taxon-name-part></tp:taxon-name></italic> species are provided in Suppl. material <xref ref-type="supplementary-material" rid="S3">3</xref>.</p><p>Additionally, this new species may also be confused with two species of the genus <italic><tp:taxon-name><tp:taxon-name-part taxon-name-part-type="genus" reg="Barytarbes">Barytarbes</tp:taxon-name-part></tp:taxon-name></italic>, <italic><tp:taxon-name><tp:taxon-name-part taxon-name-part-type="genus" reg="Barytarbes">B.</tp:taxon-name-part> <tp:taxon-name-part taxon-name-part-type="species" reg="fulvus">fulvus</tp:taxon-name-part></tp:taxon-name></italic> Sheng &amp; Schönitzer, 2008 and <italic><tp:taxon-name><tp:taxon-name-part taxon-name-part-type="genus" reg="Barytarbes">B.</tp:taxon-name-part> <tp:taxon-name-part taxon-name-part-type="species" reg="nigrimaculatus">nigrimaculatus</tp:taxon-name-part></tp:taxon-name></italic> Sheng &amp; Sun, 2017, which share a generally yellowish-brown body color and the absence of lateromedian longitudinal carinae on the anterior and median portions of propodeum. However, this new species can be distinguished from both <italic><tp:taxon-name><tp:taxon-name-part taxon-name-part-type="genus" reg="Barytarbes">Barytarbes</tp:taxon-name-part></tp:taxon-name></italic> species by having mandibular teeth equal in length (Fig. <xref ref-type="fig" rid="F5">5C</xref>) (lower tooth longer in both species), T1 with distinct glymma (Fig. <xref ref-type="fig" rid="F5">5G</xref>) (glymma absent in <italic><tp:taxon-name><tp:taxon-name-part taxon-name-part-type="genus" reg="Barytarbes">B.</tp:taxon-name-part> <tp:taxon-name-part taxon-name-part-type="species" reg="fulvus">fulvus</tp:taxon-name-part></tp:taxon-name></italic> and indistinct in <italic><tp:taxon-name><tp:taxon-name-part taxon-name-part-type="genus" reg="Barytarbes">B.</tp:taxon-name-part> <tp:taxon-name-part taxon-name-part-type="species" reg="nigrimaculatus">nigrimaculatus</tp:taxon-name-part></tp:taxon-name></italic>), T1 3.1–4.3 × its posterior width (~1.9 × in <italic><tp:taxon-name><tp:taxon-name-part taxon-name-part-type="genus" reg="Barytarbes">B.</tp:taxon-name-part> <tp:taxon-name-part taxon-name-part-type="species" reg="nigrimaculatus">nigrimaculatus</tp:taxon-name-part></tp:taxon-name></italic>, 4.0 × in <italic><tp:taxon-name><tp:taxon-name-part taxon-name-part-type="genus" reg="Barytarbes">B.</tp:taxon-name-part> <tp:taxon-name-part taxon-name-part-type="species" reg="fulvus">fulvus</tp:taxon-name-part></tp:taxon-name></italic>), mesoscutum with three distinct blackish-brown longitudinal stripes (Fig. <xref ref-type="fig" rid="F5">5D</xref>) (without stripes on mesoscutum in <italic><tp:taxon-name><tp:taxon-name-part taxon-name-part-type="genus" reg="Barytarbes">B.</tp:taxon-name-part> <tp:taxon-name-part taxon-name-part-type="species" reg="fulvus">fulvus</tp:taxon-name-part></tp:taxon-name></italic>), and metasomal tergites without black markings (Fig. <xref ref-type="fig" rid="F5">5A</xref>) (with black markings in <italic><tp:taxon-name><tp:taxon-name-part taxon-name-part-type="genus" reg="Barytarbes">B.</tp:taxon-name-part> <tp:taxon-name-part taxon-name-part-type="species" reg="nigrimaculatus">nigrimaculatus</tp:taxon-name-part></tp:taxon-name></italic>).</p></tp:treatment-sec><tp:treatment-sec sec-type="description" id="SECID0EJBBI"><title>Description.</title><p>The measurements were based on Taiwanese specimens (3 females and 7 males).</p><p><bold>Female.</bold> Head (Fig. <xref ref-type="fig" rid="F5">5A–C</xref>): matt and minutely coriaceous, <abbrev xmlns:xlink="http://www.w3.org/1999/xlink" xlink:title="width of head in dorsal view, measured at the intersection between temple and posterior margin of eyes" id="ABBRID0EWBBI" xlink:type="simple">HW</abbrev>/<abbrev xmlns:xlink="http://www.w3.org/1999/xlink" xlink:title="length of head in dorsal view" id="ABBRID0E1BBI" xlink:type="simple">HL</abbrev> = 1.6–1.9 (1.9, 1.8 ± 0.15); ocelli large, with <abbrev xmlns:xlink="http://www.w3.org/1999/xlink" xlink:title="ocellar diameter, diameter of lateral ocellus" id="ABBRID0E5BBI" xlink:type="simple">OD</abbrev> = 0.20–0.25 (0.21, 0.22 ± 0.03) mm, <abbrev xmlns:xlink="http://www.w3.org/1999/xlink" xlink:title="postero-ocellar line, minimum distance between lateral ocelli" id="ABBRID0ECCBI" xlink:type="simple">POL</abbrev>/<abbrev xmlns:xlink="http://www.w3.org/1999/xlink" xlink:title="ocellar diameter, diameter of lateral ocellus" id="ABBRID0EGCBI" xlink:type="simple">OD</abbrev> = 0.5–0.9 (0.9, 0.7 ± 0.19), <abbrev xmlns:xlink="http://www.w3.org/1999/xlink" xlink:title="ocello-ocular line, minimum distance between lateral ocellus and eye" id="ABBRID0EKCBI" xlink:type="simple">OOL</abbrev>/<abbrev xmlns:xlink="http://www.w3.org/1999/xlink" xlink:title="ocellar diameter, diameter of lateral ocellus" id="ABBRID0EOCBI" xlink:type="simple">OD</abbrev> = 0.7–0.9 (0.8, 0.8 ± 0.11), <abbrev xmlns:xlink="http://www.w3.org/1999/xlink" xlink:title="postero-ocellar line, minimum distance between lateral ocelli" id="ABBRID0ESCBI" xlink:type="simple">POL</abbrev>/<abbrev xmlns:xlink="http://www.w3.org/1999/xlink" xlink:title="ocello-ocular line, minimum distance between lateral ocellus and eye" id="ABBRID0EWCBI" xlink:type="simple">OOL</abbrev> = 0.8–1.1 (1.1, 0.9 ± 0.18); face matt and minutely coriaceous, <abbrev xmlns:xlink="http://www.w3.org/1999/xlink" xlink:title="maximum width of face, measured by minimum distance between eyes in anterior view" id="ABBRID0E1CBI" xlink:type="simple">FW</abbrev>/<abbrev xmlns:xlink="http://www.w3.org/1999/xlink" xlink:title="height of face, measured by distance between the lines connecting lower margins of each antennal sockets and upper margin of each anterior tentorial pits in anterior view" id="ABBRID0E5CBI" xlink:type="simple">FH</abbrev> = 1.37–1.44 (1.4, 1.41 ± 0.05); clypeus flat, polished and smooth with sparce punctures, truncate on ventral margin, <abbrev xmlns:xlink="http://www.w3.org/1999/xlink" xlink:title="width of clypeus" id="ABBRID0ECDBI" xlink:type="simple">CLW</abbrev>/<abbrev xmlns:xlink="http://www.w3.org/1999/xlink" xlink:title="height of clypeus, measured from groove separating face and clypeus to ventral margin of clypeus" id="ABBRID0EGDBI" xlink:type="simple">CLH</abbrev> = 2.9–3.3 (3.3, 3.1 ± 0.28); <abbrev xmlns:xlink="http://www.w3.org/1999/xlink" xlink:title="length of malar space, minimum distance from eye to mandibular base in lateral view" id="ABBRID0EKDBI" xlink:type="simple">MSL</abbrev>/<abbrev xmlns:xlink="http://www.w3.org/1999/xlink" xlink:title="basal mandibular width in lateral view" id="ABBRID0EODBI" xlink:type="simple">BMW</abbrev> = 0.3–0.7 (0.3, 0.5 ± 0.21); mandible smooth with sparce punctures, teeth equal in length; flagellum with 46 (46) segments; average ratio of basal five flagellomeres length 2.5: 1.3: 1.1: 1.1: 1.0.</p><p>Mesosoma (Fig. <xref ref-type="fig" rid="F5">5A, D, E</xref>): matt and minutely coriaceous; pronotum with epomia weak; mesoscutum with <abbrev xmlns:xlink="http://www.w3.org/1999/xlink" xlink:title="length of mesoscutum, measured in lateral profile" id="ABBRID0EYDBI" xlink:type="simple">MSSL</abbrev>/<abbrev xmlns:xlink="http://www.w3.org/1999/xlink" xlink:title="maximum width of mesoscutum, measured in dorsal view" id="ABBRID0E3DBI" xlink:type="simple">MSSW</abbrev> = 1.1–1.2 (1.1, 1.1 ± 0.07), notauli short and distinct near anterior margin; scutellum with <abbrev xmlns:xlink="http://www.w3.org/1999/xlink" xlink:title="length of scutellum, measured in lateral profile" id="ABBRID0EAEBI" xlink:type="simple">SCL</abbrev>/<abbrev xmlns:xlink="http://www.w3.org/1999/xlink" xlink:title="anterior width of scutellum" id="ABBRID0EEEBI" xlink:type="simple">SCW</abbrev> = 1.2–1.3 (1.2, 1.3 ± 0.01), lateral carina present anteriorly; epicnemial carina strong, ~0.6 × height of mesopleuron; metapleuron with pleural carina and submetapleural carina complete; juxtacoxal carina absent; propodeum with spiracle circular, maximum axis 1.0–1.1 (1.0, 1.04 ± 0.06) × as minimum axis; anterior transverse carinae absent; posterior transverse carina absent but vestigial medially; lateromedian longitudinal carinae absent on anterior and median portions, present on posterior ~0.3–0.4 with area petiolaris opened anteriorly; lateral longitudinal carinae vestigial posteriorly; average ratio of hind tarsomere length 4.1: 2.2: 1.7: 1.0: 1.2.</p><p>Wings (Fig. <xref ref-type="fig" rid="F10">10C</xref>): fore wing length 8.7–10.4 (8.94, 9.4 ± 0.91) mm; areolet open and trapezoid with stalk 0.4–0.5 (0.4, 0.4 ± 0.05) as long as 2rs-m, receiving 2m-cu at distal corner; <abbrev xmlns:xlink="http://www.w3.org/1999/xlink" xlink:title="radius-media index of fore wing, length of 2rs-m/length of M between 2rs-m and 2m-cu" id="ABBRID0EOEBI" xlink:type="simple">RMI</abbrev> = 0.5–0.8 (0.8, 0.7 ± 0.12); 1cu-a almost vertical, opposite or slightly distad to M&amp;RS, with <abbrev xmlns:xlink="http://www.w3.org/1999/xlink" xlink:title="basal-nervulus index of fore wing, distance between M&amp;RS and 1cu-a/length of 1cu-a" id="ABBRID0ESEBI" xlink:type="simple">BNI</abbrev> = 0.1–0.2 (0.2, 0.2 ± 0.02). Hind wing length 6.8–7.9 (6.77, 7.2 ± 0.62) mm; <abbrev xmlns:xlink="http://www.w3.org/1999/xlink" xlink:title="nervellar index of hind wing, length of hind wing CU between M and cu-a/length of cu-a" id="ABBRID0EWEBI" xlink:type="simple">NI</abbrev> = 1.7–3 (1.7, 2.2 ± 0.71); distal hamuli 5–6 (6 in left and 5 in right wing).</p><p>Metasoma (Fig. <xref ref-type="fig" rid="F5">5F–H</xref>): matt and minutely coriaceous; T1 3.1–3.8 (3.1, 3.3 ± 0.43) × as long as posterior width, 6.2–8.2 (6.2, 7.0 ± 1.07) × as long as anterior width, 1.3–1.5 (1.3, 1.4±0.09) × as long as length of T2; T1 with latero-median carina absent, dorso-lateral carina present basally, ventro-lateral carina complete, spiracle at around middle of T1, glymma distinct; T2 1.1–1.4 (1.2, 1.2 ± 0.13) × as long as posterior width, 1.9–2.3 (2.1, 2.1 ± 0.2) × as long as anterior width, gastrocoeli indistinct, thyridia deep and semi-circular; ovipositor sheath 3.3–5.6 (3.3, 4.6 ± 1.21) × as long as its maximum width in lateral view, shorter than apical depth of metasoma.</p><p>Color (Figs <xref ref-type="fig" rid="F5">5</xref>, <xref ref-type="fig" rid="F10">10C</xref>): head yellowish-white, except antenna yellowish-brown; vertex brown; frons and areas between lateral ocelli and eyes blackish-brown. Mesosoma, legs, and metasoma generally yellowish-brown, except pronotum, ventral and anterior area of mesopleuron, mesoscutum, scutellum, fore and mid coxae, and trochanters yellowish-white, three longitudinal stripes on lobes of mesoscutum and T1 dark brown to blackish-brown. Wings hyaline, veins blackish-brown, and pterostigma pale yellowish-brown.</p><p><bold>Male.</bold> General structure and color similar to female. Male genitalia with gonostyle tapered and rounded apically, S9 weakly concave on posterior margin, completely sclerotized (Fig. <xref ref-type="fig" rid="F11">11G–I</xref>).</p><p><abbrev xmlns:xlink="http://www.w3.org/1999/xlink" xlink:title="width of head in dorsal view, measured at the intersection between temple and posterior margin of eyes" id="ABBRID0EUFBI" xlink:type="simple">HW</abbrev>/<abbrev xmlns:xlink="http://www.w3.org/1999/xlink" xlink:title="length of head in dorsal view" id="ABBRID0EYFBI" xlink:type="simple">HL</abbrev> = 1.7–1.9 (1.8 ± 0.08); <abbrev xmlns:xlink="http://www.w3.org/1999/xlink" xlink:title="ocellar diameter, diameter of lateral ocellus" id="ABBRID0E3FBI" xlink:type="simple">OD</abbrev> = 0.18–0.23 (0.21 ± 0.02) mm, <abbrev xmlns:xlink="http://www.w3.org/1999/xlink" xlink:title="postero-ocellar line, minimum distance between lateral ocelli" id="ABBRID0EAGBI" xlink:type="simple">POL</abbrev>/<abbrev xmlns:xlink="http://www.w3.org/1999/xlink" xlink:title="ocellar diameter, diameter of lateral ocellus" id="ABBRID0EEGBI" xlink:type="simple">OD</abbrev> = 0.6–0.9 (0.7 ± 0.12), <abbrev xmlns:xlink="http://www.w3.org/1999/xlink" xlink:title="ocello-ocular line, minimum distance between lateral ocellus and eye" id="ABBRID0EIGBI" xlink:type="simple">OOL</abbrev>/<abbrev xmlns:xlink="http://www.w3.org/1999/xlink" xlink:title="ocellar diameter, diameter of lateral ocellus" id="ABBRID0EMGBI" xlink:type="simple">OD</abbrev> = 0.6–0.8 (0.7 ± 0.09), <abbrev xmlns:xlink="http://www.w3.org/1999/xlink" xlink:title="postero-ocellar line, minimum distance between lateral ocelli" id="ABBRID0EQGBI" xlink:type="simple">POL</abbrev>/<abbrev xmlns:xlink="http://www.w3.org/1999/xlink" xlink:title="ocello-ocular line, minimum distance between lateral ocellus and eye" id="ABBRID0EUGBI" xlink:type="simple">OOL</abbrev> = 0.9–1.1 (1 ± 0.08); <abbrev xmlns:xlink="http://www.w3.org/1999/xlink" xlink:title="maximum width of face, measured by minimum distance between eyes in anterior view" id="ABBRID0EYGBI" xlink:type="simple">FW</abbrev>/<abbrev xmlns:xlink="http://www.w3.org/1999/xlink" xlink:title="height of face, measured by distance between the lines connecting lower margins of each antennal sockets and upper margin of each anterior tentorial pits in anterior view" id="ABBRID0E3GBI" xlink:type="simple">FH</abbrev> = 1.3–1.7 (1.4 ± 0.13), <abbrev xmlns:xlink="http://www.w3.org/1999/xlink" xlink:title="width of clypeus" id="ABBRID0EAHBI" xlink:type="simple">CLW</abbrev>/<abbrev xmlns:xlink="http://www.w3.org/1999/xlink" xlink:title="height of clypeus, measured from groove separating face and clypeus to ventral margin of clypeus" id="ABBRID0EEHBI" xlink:type="simple">CLH</abbrev> = 3.0–3.6 (3.3 ± 0.29), <abbrev xmlns:xlink="http://www.w3.org/1999/xlink" xlink:title="length of malar space, minimum distance from eye to mandibular base in lateral view" id="ABBRID0EIHBI" xlink:type="simple">MSL</abbrev>/<abbrev xmlns:xlink="http://www.w3.org/1999/xlink" xlink:title="basal mandibular width in lateral view" id="ABBRID0EMHBI" xlink:type="simple">BMW</abbrev> = 0.3–0.4 (0.3 ± 0.05); flagellum with 42–47 segments; average ratio of basal five flagellomeres length 2.3: 1.3: 1.1: 1.1: 1.0; <abbrev xmlns:xlink="http://www.w3.org/1999/xlink" xlink:title="length of mesoscutum, measured in lateral profile" id="ABBRID0EQHBI" xlink:type="simple">MSSL</abbrev>/<abbrev xmlns:xlink="http://www.w3.org/1999/xlink" xlink:title="maximum width of mesoscutum, measured in dorsal view" id="ABBRID0EUHBI" xlink:type="simple">MSSW</abbrev> = 1.1–1.3 (1.2 ± 0.09); <abbrev xmlns:xlink="http://www.w3.org/1999/xlink" xlink:title="length of scutellum, measured in lateral profile" id="ABBRID0EYHBI" xlink:type="simple">SCL</abbrev>/<abbrev xmlns:xlink="http://www.w3.org/1999/xlink" xlink:title="anterior width of scutellum" id="ABBRID0E3HBI" xlink:type="simple">SCW</abbrev> = 1.0–1.4 (1.2 ± 0.12); maximum axis of propodeal spiracles 1.0–1.2 (1.1 ± 0.09) × as minimum axis; average ratio of hind tarsomere length 3.8: 2.0: 1.6: 1.0: 1.1; fore wing length 7.8–9.7 (8.9 ± 0.63) mm; areolet with stalk 0.3–0.5 (0.4 ± 0.06) × as long as 2rs-m; <abbrev xmlns:xlink="http://www.w3.org/1999/xlink" xlink:title="radius-media index of fore wing, length of 2rs-m/length of M between 2rs-m and 2m-cu" id="ABBRID0EAIBI" xlink:type="simple">RMI</abbrev> = 0.6–0.8 (0.7 ± 0.09); <abbrev xmlns:xlink="http://www.w3.org/1999/xlink" xlink:title="basal-nervulus index of fore wing, distance between M&amp;RS and 1cu-a/length of 1cu-a" id="ABBRID0EEIBI" xlink:type="simple">BNI</abbrev> = 0.1–0.2 (0.2 ± 0.03); hind wing length 5.7–7.0 (6.4 ± 0.47) mm; <abbrev xmlns:xlink="http://www.w3.org/1999/xlink" xlink:title="nervellar index of hind wing, length of hind wing CU between M and cu-a/length of cu-a" id="ABBRID0EIIBI" xlink:type="simple">NI</abbrev> = 1.8–3.0 (2.5 ± 0.43); distal hamuli 4–7; T1 3.5–4.3 (3.9 ± 0.29) × as long as posterior width, 7.0–10.4 (8.2 ± 1.18) × as long as anterior width, 1.3–1.5 (1.4 ± 0.06) × as long as length of T2; T2 1.2–1.6 (1.4 ± 0.16) × as long as posterior width, 1.6–2.6 (2.2 ± 0.32) × as long as anterior width.</p></tp:treatment-sec><tp:treatment-sec sec-type="Bionomics" id="SECID0EMIBI"><title>Bionomics.</title><p>This species has been collected from high-elevation mountains in Taiwan above 3000 m by light trap or sweeping. Hosts are unknown.</p></tp:treatment-sec><tp:treatment-sec sec-type="distribution" id="SECID0ERIBI"><title>Distribution.</title><p>Taiwan (Hualien andTaichung).</p></tp:treatment-sec><tp:treatment-sec sec-type="etymology" id="SECID0EWIBI"><title>Etymology.</title><p>The eponym of the specific name <italic>hsiaoae</italic> is the Chinese family name ‘Hsiao’ combined with the feminine suffix ‘-<italic>ae</italic>’. It is dedicated to memory the deceased collector of the type series, Ms. Yu-Wei Hsiao. The name is a noun in the genitive case.</p></tp:treatment-sec><tp:treatment-sec sec-type="remarks" id="SECID0EIJBI"><title>Remarks.</title><p>Large variation in the <abbrev xmlns:xlink="http://www.w3.org/1999/xlink" xlink:title="length of malar space, minimum distance from eye to mandibular base in lateral view" id="ABBRID0EOJBI" xlink:type="simple">MSL</abbrev>/<abbrev xmlns:xlink="http://www.w3.org/1999/xlink" xlink:title="basal mandibular width in lateral view" id="ABBRID0ESJBI" xlink:type="simple">BMW</abbrev> ratio is observed in this species, ranges from 0.3 to 0.7. Despite variation in structures, the color patterns of the gena, coxae, and mesoscutum are consistent and can serve as crucial diagnostic characters. <italic><tp:taxon-name><tp:taxon-name-part taxon-name-part-type="genus" reg="Alexeter">Alexeter</tp:taxon-name-part> <tp:taxon-name-part taxon-name-part-type="species" reg="hsiaoae">hsiaoae</tp:taxon-name-part></tp:taxon-name></italic> sp. nov. is nested within <italic><tp:taxon-name><tp:taxon-name-part taxon-name-part-type="genus" reg="Alexeter">Alexeter</tp:taxon-name-part></tp:taxon-name></italic> Clade I in the current <italic>COI</italic>-based phylogeny (Fig. <xref ref-type="fig" rid="F2">2</xref>).</p></tp:treatment-sec><tp:treatment-sec><!--Section generated to contain objects referenced in tp:taxon-treatment.--><fig id="F10" position="float" orientation="portrait"><object-id xmlns:xlink="http://www.w3.org/1999/xlink" content-type="doi" xlink:type="simple">10.3897/zookeys.1250.156835.figure10</object-id><object-id xmlns:xlink="http://www.w3.org/1999/xlink" content-type="arpha" xlink:type="simple">D3378785-3659-5885-B796-8A129B35BA6D</object-id><label>Figure 10.</label><caption><p>Wings of the Taiwanese <italic><tp:taxon-name><tp:taxon-name-part taxon-name-part-type="genus" reg="Alexeter">Alexeter</tp:taxon-name-part></tp:taxon-name></italic> species. <bold>A.</bold><italic><tp:taxon-name><tp:taxon-name-part taxon-name-part-type="genus" reg="Alexeter">A.</tp:taxon-name-part> <tp:taxon-name-part taxon-name-part-type="species" reg="shakojiensis">shakojiensis</tp:taxon-name-part></tp:taxon-name></italic>; <bold>B.</bold><italic><tp:taxon-name><tp:taxon-name-part taxon-name-part-type="genus" reg="Alexeter">A.</tp:taxon-name-part> <tp:taxon-name-part taxon-name-part-type="species" reg="flavomaculatus">flavomaculatus</tp:taxon-name-part></tp:taxon-name></italic> sp. nov.; <bold>C.</bold><italic><tp:taxon-name><tp:taxon-name-part taxon-name-part-type="genus" reg="Alexeter">A.</tp:taxon-name-part> <tp:taxon-name-part taxon-name-part-type="species" reg="hsiaoae">hsiaoae</tp:taxon-name-part></tp:taxon-name></italic> sp. nov.; <bold>D.</bold><italic><tp:taxon-name><tp:taxon-name-part taxon-name-part-type="genus" reg="Alexeter">A.</tp:taxon-name-part> <tp:taxon-name-part taxon-name-part-type="species" reg="mediolobus">mediolobus</tp:taxon-name-part></tp:taxon-name></italic> sp. nov.; <bold>E.</bold><italic><tp:taxon-name><tp:taxon-name-part taxon-name-part-type="genus" reg="Alexeter">A.</tp:taxon-name-part> <tp:taxon-name-part taxon-name-part-type="species" reg="monticola">monticola</tp:taxon-name-part></tp:taxon-name></italic> sp. nov.; <bold>F.</bold><italic><tp:taxon-name><tp:taxon-name-part taxon-name-part-type="genus" reg="Alexeter">A.</tp:taxon-name-part> <tp:taxon-name-part taxon-name-part-type="species" reg="pseudozangicus">pseudozangicus</tp:taxon-name-part></tp:taxon-name></italic> sp. nov.; <bold>G.</bold><italic><tp:taxon-name><tp:taxon-name-part taxon-name-part-type="genus" reg="Alexeter">A.</tp:taxon-name-part> <tp:taxon-name-part taxon-name-part-type="species" reg="rufispeculus">rufispeculus</tp:taxon-name-part></tp:taxon-name></italic> sp. nov.</p></caption><graphic xmlns:xlink="http://www.w3.org/1999/xlink" xlink:href="zookeys-1250-315_article-156835__-g010.jpg" position="float" orientation="portrait" xlink:type="simple" id="oo_1407300.jpg"><uri content-type="original_file" xlink:type="simple">https://binary.pensoft.net/fig/1407300</uri></graphic></fig><fig id="F11" position="float" orientation="portrait"><object-id xmlns:xlink="http://www.w3.org/1999/xlink" content-type="doi" xlink:type="simple">10.3897/zookeys.1250.156835.figure11</object-id><object-id xmlns:xlink="http://www.w3.org/1999/xlink" content-type="arpha" xlink:type="simple">1556D4EA-EFB1-5212-8361-5879531B2162</object-id><label>Figure 11.</label><caption><p>Male genitalia of the Taiwanese <italic><tp:taxon-name><tp:taxon-name-part taxon-name-part-type="genus" reg="Alexeter">Alexeter</tp:taxon-name-part></tp:taxon-name></italic> species. <bold>A–C.</bold><italic><tp:taxon-name><tp:taxon-name-part taxon-name-part-type="genus" reg="Alexeter">A.</tp:taxon-name-part> <tp:taxon-name-part taxon-name-part-type="species" reg="shakojiensis">shakojiensis</tp:taxon-name-part></tp:taxon-name></italic>; <bold>D–F.</bold><italic><tp:taxon-name><tp:taxon-name-part taxon-name-part-type="genus" reg="Alexeter">A.</tp:taxon-name-part> <tp:taxon-name-part taxon-name-part-type="species" reg="flavomaculatus">flavomaculatus</tp:taxon-name-part></tp:taxon-name></italic> sp. nov.; <bold>G–I.</bold><italic><tp:taxon-name><tp:taxon-name-part taxon-name-part-type="genus" reg="Alexeter">A.</tp:taxon-name-part> <tp:taxon-name-part taxon-name-part-type="species" reg="hsiaoae">hsiaoae</tp:taxon-name-part></tp:taxon-name></italic> sp. nov.; <bold>J–L.</bold><italic><tp:taxon-name><tp:taxon-name-part taxon-name-part-type="genus" reg="Alexeter">A.</tp:taxon-name-part> <tp:taxon-name-part taxon-name-part-type="species" reg="mediolobus">mediolobus</tp:taxon-name-part></tp:taxon-name></italic> sp. nov.; <bold>M–O.</bold><italic><tp:taxon-name><tp:taxon-name-part taxon-name-part-type="genus" reg="Alexeter">A.</tp:taxon-name-part> <tp:taxon-name-part taxon-name-part-type="species" reg="rufispeculus">rufispeculus</tp:taxon-name-part></tp:taxon-name></italic> sp. nov.; <bold>P, Q.</bold><italic><tp:taxon-name><tp:taxon-name-part taxon-name-part-type="genus" reg="Alexeter">A.</tp:taxon-name-part> <tp:taxon-name-part taxon-name-part-type="species" reg="pseudozangicus">pseudozangicus</tp:taxon-name-part></tp:taxon-name></italic> sp. nov.; <bold>A, D, G, J, M.</bold> Abdominal sternite 9 (posterior in upper portion); <bold>B, E, H, K, N, P.</bold> Penisvalva; <bold>C, F, I, L, O, Q.</bold> Right gonostyle in inner view.</p></caption><graphic xmlns:xlink="http://www.w3.org/1999/xlink" xlink:href="zookeys-1250-315_article-156835__-g011.jpg" position="float" orientation="portrait" xlink:type="simple" id="oo_1407301.jpg"><uri content-type="original_file" xlink:type="simple">https://binary.pensoft.net/fig/1407301</uri></graphic></fig><supplementary-material xmlns:xlink="http://www.w3.org/1999/xlink" id="S3" position="float" orientation="portrait" xlink:type="simple"><object-id content-type="doi" xlink:type="simple">10.3897/zookeys.1250.156835.suppl3</object-id><object-id content-type="arpha" xlink:type="simple">B9108986-1E50-5D24-81DB-DDFDC473B71B</object-id><label>Supplementary material 3</label><caption><p>Comparative tables of measurements, meristic counts, and characters</p></caption><statement content-type="dataType"><label>Data type</label><p>docx</p></statement><statement content-type="notes"><label>Explanation note</label><p>The comparative tables include measurements and meristic counts of Taiwanese species of <italic><tp:taxon-name><tp:taxon-name-part taxon-name-part-type="genus" reg="Alexeter">Alexeter</tp:taxon-name-part></tp:taxon-name></italic> and characters of <italic><tp:taxon-name><tp:taxon-name-part taxon-name-part-type="genus" reg="Alexeter">Alexeter</tp:taxon-name-part></tp:taxon-name></italic> species of the world with yellowish- and reddish-brown body color.</p></statement><media xlink:href="zookeys-1250-315_article-156835__-s003.docx" mimetype="application" mime-subtype="vnd.openxmlformats-officedocument.wordprocessingml.document" position="float" orientation="portrait" xlink:type="simple" id="oo_1407305.docx"><uri content-type="original_file" xlink:type="simple">https://binary.pensoft.net/file/1407305</uri></media><permissions><license xlink:type="simple"><license-p>This dataset is made available under the Open Database License (http://opendatacommons.org/licenses/odbl/1.0/). The Open Database License (ODbL) is a license agreement intended to allow users to freely share, modify, and use this Dataset while maintaining this same freedom for others, provided that the original source and author(s) are credited.</license-p></license></permissions><attrib specific-use="authors">Hsuan-Pu Chen, Chia-Lung Huang, Shiuh-Feng Shiao</attrib></supplementary-material><fig id="F2" position="float" orientation="portrait"><object-id xmlns:xlink="http://www.w3.org/1999/xlink" content-type="doi" xlink:type="simple">10.3897/zookeys.1250.156835.figure2</object-id><object-id xmlns:xlink="http://www.w3.org/1999/xlink" content-type="arpha" xlink:type="simple">85AA4A27-EF64-51E7-8C9E-3EE036D223EB</object-id><label>Figure 2.</label><caption><p>Maximum-likelihood phylogenetic tree of the species of <italic><tp:taxon-name><tp:taxon-name-part taxon-name-part-type="genus" reg="Alexeter">Alexeter</tp:taxon-name-part></tp:taxon-name></italic> Förster, 1869 and its morphologically similar genera based on the <italic>COI</italic> dataset (809 <abbrev xmlns:xlink="http://www.w3.org/1999/xlink" xlink:title="base pairs" id="ABBRID0EBBAG" xlink:type="simple">bp</abbrev>; HKY+F+I+G4 in 1–809\3 and 2–809\3, TIM3+F+G4 in 3-809\3), with species delimitation results and clades of <italic><tp:taxon-name><tp:taxon-name-part taxon-name-part-type="genus" reg="Alexeter">Alexeter</tp:taxon-name-part></tp:taxon-name></italic> labeled on the right side of the tree. Taxon name in bold indicated the new species described herein. Branch lengths of the tree are proportional to the inferred number of nucleotide substitutions per site except for the root <italic><tp:taxon-name><tp:taxon-name-part taxon-name-part-type="genus" reg="Ctenopelma">Ctenopelma</tp:taxon-name-part> <tp:taxon-name-part taxon-name-part-type="species" reg="nigrum">nigrum</tp:taxon-name-part></tp:taxon-name></italic>. Circles on the nodes indicate different <abbrev xmlns:xlink="http://www.w3.org/1999/xlink" xlink:title="SH-like approximate likelihood ratio test" id="ABBRID0EXBAG" xlink:type="simple">SH-aLRT</abbrev>/UFBoot values. Nodal support with an <abbrev xmlns:xlink="http://www.w3.org/1999/xlink" xlink:title="SH-like approximate likelihood ratio test" id="ABBRID0E2BAG" xlink:type="simple">SH-aLRT</abbrev> value of &lt; 80% and a UFBoot value of &lt; 95% is not shown. Abbreviations: <abbrev xmlns:xlink="http://www.w3.org/1999/xlink" xlink:title="SH-like approximate likelihood ratio test" id="ABBRID0E6BAG" xlink:type="simple">SH-aLRT</abbrev>, SH-like approximate likelihood ratio test; UFBoot, ultrafast bootstrap approximation; XOR, one or the other but not both; M, male; F, female.</p></caption><graphic xmlns:xlink="http://www.w3.org/1999/xlink" xlink:href="zookeys-1250-315_article-156835__-g002.jpg" position="float" orientation="portrait" xlink:type="simple" id="oo_1407292.jpg"><uri content-type="original_file" xlink:type="simple">https://binary.pensoft.net/fig/1407292</uri></graphic></fig></tp:treatment-sec><ref-list><ref id="B29"><mixed-citation xmlns:xlink="http://www.w3.org/1999/xlink" xlink:type="simple"><person-group><name name-style="western"><surname>Li</surname><given-names>T</given-names></name><name name-style="western"><surname>Sun</surname><given-names>S-P</given-names></name></person-group> (<year>2022</year>) <article-title>The genus <italic><tp:taxon-name><tp:taxon-name-part taxon-name-part-type="genus">Alexeter</tp:taxon-name-part></tp:taxon-name></italic> Förster (<tp:taxon-name><tp:taxon-name-part taxon-name-part-type="order">Hymenoptera</tp:taxon-name-part></tp:taxon-name>, <tp:taxon-name><tp:taxon-name-part taxon-name-part-type="family">Ichneumonidae</tp:taxon-name-part></tp:taxon-name>) in China, with descriptions of three new species.</article-title><source>European Journal of Taxonomy</source><volume>789</volume>: <fpage>81</fpage>–<lpage>103</lpage>. <ext-link xlink:href="10.5852/ejt.2022.789.1633" ext-link-type="doi" xlink:type="simple">https://doi.org/10.5852/ejt.2022.789.1633</ext-link></mixed-citation></ref></ref-list></tp:taxon-treatment>
