# Supplementary material for: ﻿A taxonomic revision of the genus Alexeter Förster (Hymenoptera, Ichneumonidae, Ctenopelmatinae, Mesoleiini) from Taiwan, with descriptions of six new species
Source: Zookeys. 2025 Sep 2;1250:315–58. doi: 10.3897/zookeys.1250.156835 (PMC12421253; doi:10.3897/zookeys.1250.156835)
Supplement: XML Treatment for Alexeter mediolobus [file zookeys.1250.156835-treatment5.xml]

<!DOCTYPE tp:taxon-treatment
  PUBLIC "-//TaxonX//DTD Taxonomic Treatment Publishing DTD v0 20100105//EN" "tax-treatment-NSO.dtd">
<tp:taxon-treatment xmlns:tp="http://www.plazi.org/taxpub"><tp:treatment-meta><kwd-group><label>Taxon classification</label><kwd>
                <named-content content-type="kingdom">Animalia</named-content>
              </kwd><kwd>
                <named-content content-type="order">Hymenoptera</named-content>
              </kwd><kwd>
                <named-content content-type="family">Ichneumonidae</named-content>
              </kwd></kwd-group><mixed-citation publication-type="journal"><person-group><name><surname>Chen</surname><given-names>Hsuan-Pu</given-names></name><name><surname>Huang</surname><given-names>Chia-Lung</given-names></name><name><surname>Shiao</surname><given-names>Shiuh-Feng</given-names></name></person-group><article-title>﻿A taxonomic revision of the genus <italic><tp:taxon-name><tp:taxon-name-part taxon-name-part-type="genus" reg="Alexeter">Alexeter</tp:taxon-name-part></tp:taxon-name></italic> Förster (<tp:taxon-name><tp:taxon-name-part taxon-name-part-type="order">Hymenoptera</tp:taxon-name-part></tp:taxon-name>, <tp:taxon-name><tp:taxon-name-part taxon-name-part-type="family">Ichneumonidae</tp:taxon-name-part></tp:taxon-name>, <tp:taxon-name><tp:taxon-name-part taxon-name-part-type="subfamily">Ctenopelmatinae</tp:taxon-name-part></tp:taxon-name>, <tp:taxon-name><tp:taxon-name-part taxon-name-part-type="tribe">Mesoleiini</tp:taxon-name-part></tp:taxon-name>) from Taiwan, with descriptions of six new species</article-title><source>Zookeys</source><day>02</day><month>09</month><year>2025</year><volume>1250</volume><fpage>315</fpage><lpage>358</lpage><pub-id pub-id-type="doi">10.3897/zookeys.1250.156835</pub-id></mixed-citation></tp:treatment-meta><tp:nomenclature><label>﻿</label><tp:taxon-name><object-id xmlns:xlink="http://www.w3.org/1999/xlink" content-type="arpha" xlink:type="simple">83E0F047-9309-52A7-8AD3-33EE4828E7EA</object-id>
              <tp:taxon-name-part taxon-name-part-type="genus" reg="Alexeter">Alexeter</tp:taxon-name-part>
              <tp:taxon-name-part taxon-name-part-type="species" reg="mediolobus">mediolobus</tp:taxon-name-part>
              <object-id xmlns:xlink="http://www.w3.org/1999/xlink" content-type="zoobank" xlink:type="simple">https://zoobank.org/09211B57-0E23-42AE-93DC-E39B58DC4444</object-id>
            </tp:taxon-name><tp:taxon-authority>Chen, Huang &amp; Shiao</tp:taxon-authority><tp:taxon-status xmlns:xlink="http://www.w3.org/1999/xlink" xlink:type="simple">sp. nov.</tp:taxon-status><xref ref-type="fig" rid="F6">Figs 6A–H</xref><xref ref-type="fig" rid="F10">, 10D</xref><xref ref-type="fig" rid="F11">, 11J–L</xref><xref ref-type="supplementary-material" rid="S3">; Suppl. material 3 Chinese vernacular name: 中褐亞力姬蜂</xref></tp:nomenclature><tp:treatment-sec sec-type="material" id="SECID0ESMBI"><title>Material examined.</title><p><bold><italic>Holotype.</italic></bold> Taiwan • 1♀; Hualien County, Jian Township, Ci’en–Bilu Giant Tree; alt. 2000 m; 27. May. 2020; Light Trap; C. L. Huang &amp; L. H. Wang leg.; GenBank: <ext-link xmlns:xlink="http://www.w3.org/1999/xlink" ext-link-type="gen" xlink:href="PV223410" xlink:type="simple">PV223410</ext-link> (<italic>COI</italic>); <named-content xmlns:xlink="http://www.w3.org/1999/xlink" content-type="dwc:institutional_code" xlink:title="Taiwan Agriculture Research Institute, Taichung, Taiwan" xlink:href="http://grbio.org/institution/taiwan-agricultural-research-institute" xlink:type="simple">TARI</named-content> (Mesolei07). <bold><italic>Paratypes.</italic></bold> Taiwan • 1♀; Nantou County, Ren’ai Township, Meifeng, Tai-14A highway 14.7 K, <named-content xmlns:xlink="http://www.w3.org/1999/xlink" content-type="dwc:verbatimCoordinates" xlink:type="simple"><named-content content-type="geo-json" specific-use="{&#34;type&#34;:&#34;Point&#34;,&#34;coordinates&#34;:[121.175501,24.092463]}" id="NCID0EYNBI" xlink:type="simple">24.092463°N, 121.175501°E</named-content></named-content> (DD); alt. 2180 m; 10. May. 2024; Light Trap; H.-P. Chen leg.; GenBank: <ext-link xmlns:xlink="http://www.w3.org/1999/xlink" ext-link-type="gen" xlink:href="PV223411" xlink:type="simple">PV223411</ext-link> (<italic>COI</italic>); <named-content xmlns:xlink="http://www.w3.org/1999/xlink" content-type="dwc:institutional_code" xlink:title="National Museum of Natural Science, Taichung, Taiwan" xlink:href="http://grbio.org/institution/national-museum-natural-science" xlink:type="simple">NMNS</named-content> ENT 8951-7 (Mesolei16) • 1♀; Nantou County, Ren’ai Township, Meifeng; alt. 2150 m; Jun. 1984; Malaise Trap; K. S. Lin &amp; K. C. Chou leg.; <named-content xmlns:xlink="http://www.w3.org/1999/xlink" content-type="dwc:institutional_code" xlink:title="Taiwan Agriculture Research Institute, Taichung, Taiwan" xlink:href="http://grbio.org/institution/taiwan-agricultural-research-institute" xlink:type="simple">TARI</named-content> (measure01) • 3♀♀; ibid; May. 1984; <named-content xmlns:xlink="http://www.w3.org/1999/xlink" content-type="dwc:institutional_code" xlink:title="Taiwan Agriculture Research Institute, Taichung, Taiwan" xlink:href="http://grbio.org/institution/taiwan-agricultural-research-institute" xlink:type="simple">TARI</named-content> (measure02–04) • 1♂; ibid; 22. May. 1984; <named-content xmlns:xlink="http://www.w3.org/1999/xlink" content-type="dwc:institutional_code" xlink:title="Taiwan Agriculture Research Institute, Taichung, Taiwan" xlink:href="http://grbio.org/institution/taiwan-agricultural-research-institute" xlink:type="simple">TARI</named-content> (measure05) • 1♂; Nantou County, Ren’ai Township, Meifeng; 6–26. Apr. 1997; C.S. Lin &amp; W.T. Yang leg.; <named-content xmlns:xlink="http://www.w3.org/1999/xlink" content-type="dwc:institutional_code" xlink:title="National Museum of Natural Science, Taichung, Taiwan" xlink:href="http://grbio.org/institution/national-museum-natural-science" xlink:type="simple">NMNS</named-content> ENT 3028-591.</p></tp:treatment-sec><tp:treatment-sec sec-type="diagnosis" id="SECID0EGPBI"><title>Diagnosis.</title><p>This species can be distinguished from congeners by the combination of the following characters: fore wing length usually shorter than 10.0 mm (7.7–10.1 mm); ocelli large (<abbrev xmlns:xlink="http://www.w3.org/1999/xlink" xlink:title="ocellar diameter, diameter of lateral ocellus" id="ABBRID0EMPBI" xlink:type="simple">OD</abbrev> = 0.20–0.27 mm; <abbrev xmlns:xlink="http://www.w3.org/1999/xlink" xlink:title="ocello-ocular line, minimum distance between lateral ocellus and eye" id="ABBRID0EQPBI" xlink:type="simple">OOL</abbrev>/<abbrev xmlns:xlink="http://www.w3.org/1999/xlink" xlink:title="ocellar diameter, diameter of lateral ocellus" id="ABBRID0EUPBI" xlink:type="simple">OD</abbrev> = 0.5–0.7); <abbrev xmlns:xlink="http://www.w3.org/1999/xlink" xlink:title="postero-ocellar line, minimum distance between lateral ocelli" id="ABBRID0EYPBI" xlink:type="simple">POL</abbrev>/<abbrev xmlns:xlink="http://www.w3.org/1999/xlink" xlink:title="ocello-ocular line, minimum distance between lateral ocellus and eye" id="ABBRID0E3PBI" xlink:type="simple">OOL</abbrev> = 1.1–1.5; female with flagellum segments 40–43; fore wing areolet trapezoid with stalk, receiving 2m-cu at distal corner (Fig. <xref ref-type="fig" rid="F10">10D</xref>); fore wing 1cu-a almost vertical and opposite to M&amp;RS (Fig. <xref ref-type="fig" rid="F10">10D</xref>); lateromedian longitudinal carinae of propodeum present posteriorly with the area petiolaris almost closed (Fig. <xref ref-type="fig" rid="F6">6E</xref>); posterior transverse carina present (Fig. <xref ref-type="fig" rid="F6">6E</xref>); T1 2.5–3.1 × its posterior width; head, mesosoma, legs, and metasoma generally brown to yellowish-brown, with mesoscutum having single blackish-brown longitudinal stripe on the median lobe (Fig. <xref ref-type="fig" rid="F6">6A, D</xref>).</p><fig id="F6" position="float" orientation="portrait"><object-id xmlns:xlink="http://www.w3.org/1999/xlink" content-type="doi" xlink:type="simple">10.3897/zookeys.1250.156835.figure6</object-id><object-id xmlns:xlink="http://www.w3.org/1999/xlink" content-type="arpha" xlink:type="simple">6E1B5393-929B-5488-B21B-8A09B2888D63</object-id><label>Figure 6.</label><caption><p><italic><tp:taxon-name><tp:taxon-name-part taxon-name-part-type="genus" reg="Alexeter">Alexeter</tp:taxon-name-part> <tp:taxon-name-part taxon-name-part-type="species" reg="mediolobus">mediolobus</tp:taxon-name-part></tp:taxon-name></italic> sp. nov., holotype, female (<named-content xmlns:xlink="http://www.w3.org/1999/xlink" content-type="dwc:institutional_code" xlink:title="Taiwan Agriculture Research Institute, Taichung, Taiwan" xlink:href="http://grbio.org/institution/taiwan-agricultural-research-institute" xlink:type="simple">TARI</named-content>). <bold>A.</bold> Lateral habitus; <bold>B.</bold> Head in dorsal view; <bold>C.</bold> Head in anterior view; <bold>D.</bold> Mesoscutum in dorsal view; <bold>E.</bold> Propodeum in dorsal view; <bold>F.</bold> Metasomal tergites 1 and 2 in dorsal view; <bold>G.</bold> Metasomal tergite 1 in lateral view; <bold>H.</bold> Ovipositor.</p></caption><graphic xmlns:xlink="http://www.w3.org/1999/xlink" xlink:href="zookeys-1250-315_article-156835__-g006.jpg" position="float" orientation="portrait" xlink:type="simple" id="oo_1407296.jpg"><uri content-type="original_file" xlink:type="simple">https://binary.pensoft.net/fig/1407296</uri></graphic></fig><p>This new species is most similar to <italic><tp:taxon-name><tp:taxon-name-part taxon-name-part-type="genus" reg="Alexeter">A.</tp:taxon-name-part> <tp:taxon-name-part taxon-name-part-type="species" reg="clavator">clavator</tp:taxon-name-part></tp:taxon-name></italic>, <italic><tp:taxon-name><tp:taxon-name-part taxon-name-part-type="genus" reg="Alexeter">A.</tp:taxon-name-part> <tp:taxon-name-part taxon-name-part-type="species" reg="hsiaoae">hsiaoae</tp:taxon-name-part></tp:taxon-name></italic> sp. nov., and <italic><tp:taxon-name><tp:taxon-name-part taxon-name-part-type="genus" reg="Alexeter">A.</tp:taxon-name-part> <tp:taxon-name-part taxon-name-part-type="species" reg="monticola">monticola</tp:taxon-name-part></tp:taxon-name></italic> sp. nov. in body color but can be distinguished from them by the <abbrev xmlns:xlink="http://www.w3.org/1999/xlink" xlink:title="postero-ocellar line, minimum distance between lateral ocelli" id="ABBRID0EUSBI" xlink:type="simple">POL</abbrev>/<abbrev xmlns:xlink="http://www.w3.org/1999/xlink" xlink:title="ocello-ocular line, minimum distance between lateral ocellus and eye" id="ABBRID0EYSBI" xlink:type="simple">OOL</abbrev> ratio (1.1–1.5 vs 0.8–1.1 in <italic><tp:taxon-name><tp:taxon-name-part taxon-name-part-type="genus" reg="Alexeter">A.</tp:taxon-name-part> <tp:taxon-name-part taxon-name-part-type="species" reg="hsiaoae">hsiaoae</tp:taxon-name-part></tp:taxon-name></italic> sp. nov. and 0.8–1.2 in <italic><tp:taxon-name><tp:taxon-name-part taxon-name-part-type="genus" reg="Alexeter">A.</tp:taxon-name-part> <tp:taxon-name-part taxon-name-part-type="species" reg="monticola">monticola</tp:taxon-name-part></tp:taxon-name></italic> sp. nov.), female <abbrev xmlns:xlink="http://www.w3.org/1999/xlink" xlink:title="ocello-ocular line, minimum distance between lateral ocellus and eye" id="ABBRID0ESTBI" xlink:type="simple">OOL</abbrev>/<abbrev xmlns:xlink="http://www.w3.org/1999/xlink" xlink:title="ocellar diameter, diameter of lateral ocellus" id="ABBRID0EWTBI" xlink:type="simple">OD</abbrev> ratio (0.5–0.7 vs 0.7–0.9 in <italic><tp:taxon-name><tp:taxon-name-part taxon-name-part-type="genus" reg="Alexeter">A.</tp:taxon-name-part> <tp:taxon-name-part taxon-name-part-type="species" reg="hsiaoae">hsiaoae</tp:taxon-name-part></tp:taxon-name></italic> sp. nov.), length-to-posterior-width ratio of T1 (2.5–3.1 vs 3.1–4.3 in <italic><tp:taxon-name><tp:taxon-name-part taxon-name-part-type="genus" reg="Alexeter">A.</tp:taxon-name-part> <tp:taxon-name-part taxon-name-part-type="species" reg="hsiaoae">hsiaoae</tp:taxon-name-part></tp:taxon-name></italic> sp. nov., 3.4–3.9 in <italic><tp:taxon-name><tp:taxon-name-part taxon-name-part-type="genus" reg="Alexeter">A.</tp:taxon-name-part> <tp:taxon-name-part taxon-name-part-type="species" reg="monticola">monticola</tp:taxon-name-part></tp:taxon-name></italic> sp. nov., and ~3.3 in Chinese <italic><tp:taxon-name><tp:taxon-name-part taxon-name-part-type="genus" reg="Alexeter">A.</tp:taxon-name-part> <tp:taxon-name-part taxon-name-part-type="species" reg="clavator">clavator</tp:taxon-name-part></tp:taxon-name></italic>), female flagellomere counts (40–43 vs 46 in <italic><tp:taxon-name><tp:taxon-name-part taxon-name-part-type="genus" reg="Alexeter">A.</tp:taxon-name-part> <tp:taxon-name-part taxon-name-part-type="species" reg="hsiaoae">hsiaoae</tp:taxon-name-part></tp:taxon-name></italic> sp. nov. and 46–52 in <italic><tp:taxon-name><tp:taxon-name-part taxon-name-part-type="genus" reg="Alexeter">A.</tp:taxon-name-part> <tp:taxon-name-part taxon-name-part-type="species" reg="monticola">monticola</tp:taxon-name-part></tp:taxon-name></italic> sp. nov.), color patterns of mesoscutum (one stripe on the median lobe vs absent in <italic><tp:taxon-name><tp:taxon-name-part taxon-name-part-type="genus" reg="Alexeter">A.</tp:taxon-name-part> <tp:taxon-name-part taxon-name-part-type="species" reg="clavator">clavator</tp:taxon-name-part></tp:taxon-name></italic> and three stripes on each lobe in <italic><tp:taxon-name><tp:taxon-name-part taxon-name-part-type="genus" reg="Alexeter">A.</tp:taxon-name-part> <tp:taxon-name-part taxon-name-part-type="species" reg="hsiaoae">hsiaoae</tp:taxon-name-part></tp:taxon-name></italic> sp. nov. and <italic><tp:taxon-name><tp:taxon-name-part taxon-name-part-type="genus" reg="Alexeter">A.</tp:taxon-name-part> <tp:taxon-name-part taxon-name-part-type="species" reg="monticola">monticola</tp:taxon-name-part></tp:taxon-name></italic> sp. nov.), gena (brown vs yellowish-white in <italic><tp:taxon-name><tp:taxon-name-part taxon-name-part-type="genus" reg="Alexeter">A.</tp:taxon-name-part> <tp:taxon-name-part taxon-name-part-type="species" reg="hsiaoae">hsiaoae</tp:taxon-name-part></tp:taxon-name></italic> sp. nov. and sometimes orange in <italic><tp:taxon-name><tp:taxon-name-part taxon-name-part-type="genus" reg="Alexeter">A.</tp:taxon-name-part> <tp:taxon-name-part taxon-name-part-type="species" reg="monticola">monticola</tp:taxon-name-part></tp:taxon-name></italic> sp. nov.), and fore and mid coxae (yellowish-brown vs yellowish-white in <italic><tp:taxon-name><tp:taxon-name-part taxon-name-part-type="genus" reg="Alexeter">A.</tp:taxon-name-part> <tp:taxon-name-part taxon-name-part-type="species" reg="hsiaoae">hsiaoae</tp:taxon-name-part></tp:taxon-name></italic> sp. nov.).</p><p>This new species can also be distinguished from other yellowish- and reddish-brown species <italic><tp:taxon-name><tp:taxon-name-part taxon-name-part-type="genus" reg="Alexeter">A.</tp:taxon-name-part> <tp:taxon-name-part taxon-name-part-type="species" reg="nebulator">nebulator</tp:taxon-name-part></tp:taxon-name></italic>, <italic><tp:taxon-name><tp:taxon-name-part taxon-name-part-type="genus" reg="Alexeter">A.</tp:taxon-name-part> <tp:taxon-name-part taxon-name-part-type="species" reg="gracilentus">gracilentus</tp:taxon-name-part></tp:taxon-name></italic>, and <italic><tp:taxon-name><tp:taxon-name-part taxon-name-part-type="genus" reg="Alexeter">A.</tp:taxon-name-part> <tp:taxon-name-part taxon-name-part-type="species" reg="luteifrons">luteifrons</tp:taxon-name-part></tp:taxon-name></italic> by having yellowish-brown head (black in these species) and the blackish-brown stripe on the median lobe of mesoscutum (yellowish-brown in these species). A comparative table of the measurements, ratios, and colors of this new species and other yellowish- or reddish-brown <italic><tp:taxon-name><tp:taxon-name-part taxon-name-part-type="genus" reg="Alexeter">Alexeter</tp:taxon-name-part></tp:taxon-name></italic> species are provided in Suppl. material <xref ref-type="supplementary-material" rid="S3">3</xref>.</p></tp:treatment-sec><tp:treatment-sec sec-type="description" id="SECID0EMZBI"><title>Description.</title><p>The measurements are based on Taiwanese specimens (6 females and 1 male).</p><p><bold>Female.</bold> Head (Fig. <xref ref-type="fig" rid="F6">6A–C</xref>): matt and minutely coriaceous, <abbrev xmlns:xlink="http://www.w3.org/1999/xlink" xlink:title="width of head in dorsal view, measured at the intersection between temple and posterior margin of eyes" id="ABBRID0EZZBI" xlink:type="simple">HW</abbrev>/<abbrev xmlns:xlink="http://www.w3.org/1999/xlink" xlink:title="length of head in dorsal view" id="ABBRID0E4ZBI" xlink:type="simple">HL</abbrev> = 1.7–2.1 (1.7, 1.9 ± 0.12); ocelli large, with <abbrev xmlns:xlink="http://www.w3.org/1999/xlink" xlink:title="ocellar diameter, diameter of lateral ocellus" id="ABBRID0EB1BI" xlink:type="simple">OD</abbrev> = 0.20–0.27 (0.27, 0.25 ± 0.03) mm, <abbrev xmlns:xlink="http://www.w3.org/1999/xlink" xlink:title="postero-ocellar line, minimum distance between lateral ocelli" id="ABBRID0EF1BI" xlink:type="simple">POL</abbrev>/<abbrev xmlns:xlink="http://www.w3.org/1999/xlink" xlink:title="ocellar diameter, diameter of lateral ocellus" id="ABBRID0EJ1BI" xlink:type="simple">OD</abbrev> = 0.6–0.7 (0.6, 0.7 ± 0.05), <abbrev xmlns:xlink="http://www.w3.org/1999/xlink" xlink:title="ocello-ocular line, minimum distance between lateral ocellus and eye" id="ABBRID0EN1BI" xlink:type="simple">OOL</abbrev>/<abbrev xmlns:xlink="http://www.w3.org/1999/xlink" xlink:title="ocellar diameter, diameter of lateral ocellus" id="ABBRID0ER1BI" xlink:type="simple">OD</abbrev> = 0.5–0.7 (0.5, 0.5 ± 0.06), <abbrev xmlns:xlink="http://www.w3.org/1999/xlink" xlink:title="postero-ocellar line, minimum distance between lateral ocelli" id="ABBRID0EV1BI" xlink:type="simple">POL</abbrev>/<abbrev xmlns:xlink="http://www.w3.org/1999/xlink" xlink:title="ocello-ocular line, minimum distance between lateral ocellus and eye" id="ABBRID0EZ1BI" xlink:type="simple">OOL</abbrev> = 1.1–1.5 (1.1, 1.2 ± 0.13); face matt and minutely coriaceous, <abbrev xmlns:xlink="http://www.w3.org/1999/xlink" xlink:title="maximum width of face, measured by minimum distance between eyes in anterior view" id="ABBRID0E41BI" xlink:type="simple">FW</abbrev>/<abbrev xmlns:xlink="http://www.w3.org/1999/xlink" xlink:title="height of face, measured by distance between the lines connecting lower margins of each antennal sockets and upper margin of each anterior tentorial pits in anterior view" id="ABBRID0EB2BI" xlink:type="simple">FH</abbrev> = 1.4–1.6 (1.5, 1.5 ± 0.08); clypeus matt and evenly punctate with subventral median elevation, truncate or slightly concave on ventral margin, <abbrev xmlns:xlink="http://www.w3.org/1999/xlink" xlink:title="width of clypeus" id="ABBRID0EF2BI" xlink:type="simple">CLW</abbrev>/<abbrev xmlns:xlink="http://www.w3.org/1999/xlink" xlink:title="height of clypeus, measured from groove separating face and clypeus to ventral margin of clypeus" id="ABBRID0EJ2BI" xlink:type="simple">CLH</abbrev> = 3.0–3.5 (3.5, 3.2 ± 0.19); <abbrev xmlns:xlink="http://www.w3.org/1999/xlink" xlink:title="length of malar space, minimum distance from eye to mandibular base in lateral view" id="ABBRID0EN2BI" xlink:type="simple">MSL</abbrev>/<abbrev xmlns:xlink="http://www.w3.org/1999/xlink" xlink:title="basal mandibular width in lateral view" id="ABBRID0ER2BI" xlink:type="simple">BMW</abbrev> = 0.3–0.4 (0.3, 0.3 ± 0.04); mandible densely punctate in dorsal surface, teeth equal in length; flagellum with 40–43 (43) segments; average ratio of basal five flagellomeres length 2.2: 1.2: 1.1: 1.1: 1.0.</p><p>Mesosoma (Fig. <xref ref-type="fig" rid="F6">6A, D, E</xref>): matt and granulate; pronotum with epomia absent, carinate at dorso-anterior corner; mesoscutum with <abbrev xmlns:xlink="http://www.w3.org/1999/xlink" xlink:title="length of mesoscutum, measured in lateral profile" id="ABBRID0E22BI" xlink:type="simple">MSSL</abbrev>/<abbrev xmlns:xlink="http://www.w3.org/1999/xlink" xlink:title="maximum width of mesoscutum, measured in dorsal view" id="ABBRID0E62BI" xlink:type="simple">MSSW</abbrev> = 1.1–1.2 (1.1, 1.2 ± 0.06), notauli short, distinct near anterior margin; scutellum with <abbrev xmlns:xlink="http://www.w3.org/1999/xlink" xlink:title="length of scutellum, measured in lateral profile" id="ABBRID0ED3BI" xlink:type="simple">SCL</abbrev>/<abbrev xmlns:xlink="http://www.w3.org/1999/xlink" xlink:title="anterior width of scutellum" id="ABBRID0EH3BI" xlink:type="simple">SCW</abbrev> = 1.0–1.4 (1.4, 1.3 ± 0.15), lateral carina present at base; epicnemial carina strong, ~0.7 × height of mesopleuron; metapleuron with pleural carina and submetapleural carina complete; juxtacoxal carina present posteriorly; propodeum with spiracle suboval, maximum axis 1.0–1.2 (1.0, 1.1 ± 0.08) × as minimum axis; anterior transverse carina absent; posterior transverse carina present medially; lateromedian longitudinal carinae absent on anterior and median portions, present on posterior ~0.2 with area petiolaris almost closed; lateral longitudinal carinae weak; average ratio of hind tarsomere length 3.9: 2.1: 1.6: 1.0: 1.2.</p><p>Wings (Fig. <xref ref-type="fig" rid="F10">10D</xref>): fore wing length 7.7–10.1 (10.12, 9.4 ± 0.84) mm; areolet open and trapezoid with stalk 0.3–0.4 (0.3, 0.3 ± 0.05) as long as 2rs-m, receiving 2m-cu at distal corner; <abbrev xmlns:xlink="http://www.w3.org/1999/xlink" xlink:title="radius-media index of fore wing, length of 2rs-m/length of M between 2rs-m and 2m-cu" id="ABBRID0ER3BI" xlink:type="simple">RMI</abbrev> = 0.6–0.7 (0.7, 0.6 ± 0.05); 1cu-a almost vertical and opposite to M&amp;RS, with <abbrev xmlns:xlink="http://www.w3.org/1999/xlink" xlink:title="basal-nervulus index of fore wing, distance between M&amp;RS and 1cu-a/length of 1cu-a" id="ABBRID0EV3BI" xlink:type="simple">BNI</abbrev> = 0.1–0.2 (0.1, 0.1 ± 0.04). Hind wing length 5.6–7.4 (7.39, 6.8 ± 0.6) mm; <abbrev xmlns:xlink="http://www.w3.org/1999/xlink" xlink:title="nervellar index of hind wing, length of hind wing CU between M and cu-a/length of cu-a" id="ABBRID0EZ3BI" xlink:type="simple">NI</abbrev> = 1.9–2.8 (2.4 ± 0.32); distal hamuli 6–8 (6).</p><p>Metasoma (Fig. <xref ref-type="fig" rid="F6">6F–H</xref>): matt and coriaceous; T1 2.5–3.1 (2.8, 2.9 ± 0.22) × as long as posterior width, 5.8–8.0 (7.7, 7.0 ± 0.91) × as long as anterior width, 1.4–1.5 (1.5, 1.5 ± 0.03) × as long as length of T2; T1 with latero-median carina absent, dorso-lateral carina present on anterior 0.1 and posterior 0.2, ventro-lateral carina complete, spiracle at around middle of T1, glymma distinct; T2 0.9–1.3 (1.1, 1.2 ± 0.14) × as long as posterior width, 1.4–2.1 (1.8, 1.8 ± 0.22) × as long as anterior width, gastrocoeli indistinct, thyridia indistinct and circular; ovipositor sheath 2.7–5.5 (3.5, 3.5 ± 1.02) × as long as its maximum width in lateral view, shorter than apical depth of metasoma.</p><p>Color (Fig. <xref ref-type="fig" rid="F6">6</xref>, <xref ref-type="fig" rid="F10">10D</xref>): head, mesosoma, legs, and metasoma generally brown, except face, dorsal 0.7 of clypeus, malar space, gena, mandible base, and dorso-posterior corner of pronotum yellowish-white; palpi, pronotum, dorso-anterior corner and speculum of mesopleuron, fore and mid coxae, and all trochanters and tarsi pale yellowish-brown; frons, vertex, median lobe of mesoscutum in anterior 1/2, lateral sides of scutellum blackish-brown. Wings hyaline, veins blackish-brown, pterostigma pale yellowish-brown.</p><p><bold>Male.</bold> General structure and color similar to female. Male genitalia with gonostyle tapered and rounded apically, S9 weakly concave on posterior margin, completely sclerotized (Fig. <xref ref-type="fig" rid="F11">11J–L</xref>).</p><p><abbrev xmlns:xlink="http://www.w3.org/1999/xlink" xlink:title="width of head in dorsal view, measured at the intersection between temple and posterior margin of eyes" id="ABBRID0EX4BI" xlink:type="simple">HW</abbrev>/<abbrev xmlns:xlink="http://www.w3.org/1999/xlink" xlink:title="length of head in dorsal view" id="ABBRID0E24BI" xlink:type="simple">HL</abbrev> = 1.9; <abbrev xmlns:xlink="http://www.w3.org/1999/xlink" xlink:title="ocellar diameter, diameter of lateral ocellus" id="ABBRID0E64BI" xlink:type="simple">OD</abbrev> = 0.25 mm, <abbrev xmlns:xlink="http://www.w3.org/1999/xlink" xlink:title="postero-ocellar line, minimum distance between lateral ocelli" id="ABBRID0ED5BI" xlink:type="simple">POL</abbrev>/<abbrev xmlns:xlink="http://www.w3.org/1999/xlink" xlink:title="ocellar diameter, diameter of lateral ocellus" id="ABBRID0EH5BI" xlink:type="simple">OD</abbrev> = 0.6, <abbrev xmlns:xlink="http://www.w3.org/1999/xlink" xlink:title="ocello-ocular line, minimum distance between lateral ocellus and eye" id="ABBRID0EL5BI" xlink:type="simple">OOL</abbrev>/<abbrev xmlns:xlink="http://www.w3.org/1999/xlink" xlink:title="ocellar diameter, diameter of lateral ocellus" id="ABBRID0EP5BI" xlink:type="simple">OD</abbrev> = 0.5, <abbrev xmlns:xlink="http://www.w3.org/1999/xlink" xlink:title="postero-ocellar line, minimum distance between lateral ocelli" id="ABBRID0ET5BI" xlink:type="simple">POL</abbrev>/<abbrev xmlns:xlink="http://www.w3.org/1999/xlink" xlink:title="ocello-ocular line, minimum distance between lateral ocellus and eye" id="ABBRID0EX5BI" xlink:type="simple">OOL</abbrev> = 1.3; <abbrev xmlns:xlink="http://www.w3.org/1999/xlink" xlink:title="maximum width of face, measured by minimum distance between eyes in anterior view" id="ABBRID0E25BI" xlink:type="simple">FW</abbrev>/<abbrev xmlns:xlink="http://www.w3.org/1999/xlink" xlink:title="height of face, measured by distance between the lines connecting lower margins of each antennal sockets and upper margin of each anterior tentorial pits in anterior view" id="ABBRID0E65BI" xlink:type="simple">FH</abbrev> = 1.5, <abbrev xmlns:xlink="http://www.w3.org/1999/xlink" xlink:title="width of clypeus" id="ABBRID0ED6BI" xlink:type="simple">CLW</abbrev>/<abbrev xmlns:xlink="http://www.w3.org/1999/xlink" xlink:title="height of clypeus, measured from groove separating face and clypeus to ventral margin of clypeus" id="ABBRID0EH6BI" xlink:type="simple">CLH</abbrev> = 3.0, <abbrev xmlns:xlink="http://www.w3.org/1999/xlink" xlink:title="length of malar space, minimum distance from eye to mandibular base in lateral view" id="ABBRID0EL6BI" xlink:type="simple">MSL</abbrev>/<abbrev xmlns:xlink="http://www.w3.org/1999/xlink" xlink:title="basal mandibular width in lateral view" id="ABBRID0EP6BI" xlink:type="simple">BMW</abbrev> = 0.4; flagellum segments broken; average ratio of basal five flagellomeres length 2.2: 1.3: 1.1: 1.2: 1.0; <abbrev xmlns:xlink="http://www.w3.org/1999/xlink" xlink:title="length of mesoscutum, measured in lateral profile" id="ABBRID0ET6BI" xlink:type="simple">MSSL</abbrev>/<abbrev xmlns:xlink="http://www.w3.org/1999/xlink" xlink:title="maximum width of mesoscutum, measured in dorsal view" id="ABBRID0EX6BI" xlink:type="simple">MSSW</abbrev> = 1.1; <abbrev xmlns:xlink="http://www.w3.org/1999/xlink" xlink:title="length of scutellum, measured in lateral profile" id="ABBRID0E26BI" xlink:type="simple">SCL</abbrev>/<abbrev xmlns:xlink="http://www.w3.org/1999/xlink" xlink:title="anterior width of scutellum" id="ABBRID0E66BI" xlink:type="simple">SCW</abbrev> = 1.2; maximum axis of propodeal spiracles 1.1 × as minimum axis; average ratio of hind tarsomere length 3.7: 2.1: 1.6: 1.0: 1.3; fore wing length 8.9 mm; areolet with stalk 0.1 × as long as 2rs-m; <abbrev xmlns:xlink="http://www.w3.org/1999/xlink" xlink:title="radius-media index of fore wing, length of 2rs-m/length of M between 2rs-m and 2m-cu" id="ABBRID0EDACI" xlink:type="simple">RMI</abbrev> = 0.3; <abbrev xmlns:xlink="http://www.w3.org/1999/xlink" xlink:title="basal-nervulus index of fore wing, distance between M&amp;RS and 1cu-a/length of 1cu-a" id="ABBRID0EHACI" xlink:type="simple">BNI</abbrev> = 0.1; hind wing length 6.6 mm; <abbrev xmlns:xlink="http://www.w3.org/1999/xlink" xlink:title="nervellar index of hind wing, length of hind wing CU between M and cu-a/length of cu-a" id="ABBRID0ELACI" xlink:type="simple">NI</abbrev> = 1.9; distal hamuli 6; T1 2.9 × as long as posterior width, 8.9 × as long as anterior width, 1.5 × as long as length of T2; T2 1.3 × as long as posterior width, 1.7 × as long as anterior width.</p></tp:treatment-sec><tp:treatment-sec sec-type="Bionomics" id="SECID0EPACI"><title>Bionomics.</title><p>This species has been collected from mountainous areas in Taiwan above 2000 m by Malaise trap or light trap. Hosts are unknown.</p></tp:treatment-sec><tp:treatment-sec sec-type="distribution" id="SECID0EUACI"><title>Distribution.</title><p>Taiwan (Hualien and Nantou).</p></tp:treatment-sec><tp:treatment-sec sec-type="etymology" id="SECID0EZACI"><title>Etymology.</title><p>The specific name <italic>mediolobus</italic> is derived from the Latin <italic>medio</italic>- (meaning medial) plus <italic>lobus</italic> (meaning lobe). It refers to the median lobe of mesoscutum in this species with a distinct blackish-brown marking. The name is an adjective.</p></tp:treatment-sec><tp:treatment-sec sec-type="remarks" id="SECID0ENBCI"><title>Remarks.</title><p>In dried specimens of this new species, the lateral lobes of the mesoscutum appear darker than in fresh specimens, which can sometimes lead to misinterpretation as longitudinal stripe patterns. It is nested within <italic><tp:taxon-name><tp:taxon-name-part taxon-name-part-type="genus" reg="Alexeter">Alexeter</tp:taxon-name-part></tp:taxon-name></italic> Clade I in the current <italic>COI</italic>-based phylogeny (Fig. <xref ref-type="fig" rid="F2">2</xref>). Endosymbiont co-amplification was observed in this species when amplifying the <italic>COI</italic>-5P region of the <italic>COI</italic> gene using the LCO1490/HCO2198 primer pair or other primers targeting the same binding site, resulting in noisy chromatograms. Successful amplification of <italic>COI</italic> sequences was achieved using the primer pair C1-J-1718/C1-N-2329 (<xref ref-type="bibr" rid="B42">Rousse et al. 2016</xref>).</p></tp:treatment-sec><tp:treatment-sec><!--Section generated to contain objects referenced in tp:taxon-treatment.--><fig id="F10" position="float" orientation="portrait"><object-id xmlns:xlink="http://www.w3.org/1999/xlink" content-type="doi" xlink:type="simple">10.3897/zookeys.1250.156835.figure10</object-id><object-id xmlns:xlink="http://www.w3.org/1999/xlink" content-type="arpha" xlink:type="simple">D3378785-3659-5885-B796-8A129B35BA6D</object-id><label>Figure 10.</label><caption><p>Wings of the Taiwanese <italic><tp:taxon-name><tp:taxon-name-part taxon-name-part-type="genus" reg="Alexeter">Alexeter</tp:taxon-name-part></tp:taxon-name></italic> species. <bold>A.</bold><italic><tp:taxon-name><tp:taxon-name-part taxon-name-part-type="genus" reg="Alexeter">A.</tp:taxon-name-part> <tp:taxon-name-part taxon-name-part-type="species" reg="shakojiensis">shakojiensis</tp:taxon-name-part></tp:taxon-name></italic>; <bold>B.</bold><italic><tp:taxon-name><tp:taxon-name-part taxon-name-part-type="genus" reg="Alexeter">A.</tp:taxon-name-part> <tp:taxon-name-part taxon-name-part-type="species" reg="flavomaculatus">flavomaculatus</tp:taxon-name-part></tp:taxon-name></italic> sp. nov.; <bold>C.</bold><italic><tp:taxon-name><tp:taxon-name-part taxon-name-part-type="genus" reg="Alexeter">A.</tp:taxon-name-part> <tp:taxon-name-part taxon-name-part-type="species" reg="hsiaoae">hsiaoae</tp:taxon-name-part></tp:taxon-name></italic> sp. nov.; <bold>D.</bold><italic><tp:taxon-name><tp:taxon-name-part taxon-name-part-type="genus" reg="Alexeter">A.</tp:taxon-name-part> <tp:taxon-name-part taxon-name-part-type="species" reg="mediolobus">mediolobus</tp:taxon-name-part></tp:taxon-name></italic> sp. nov.; <bold>E.</bold><italic><tp:taxon-name><tp:taxon-name-part taxon-name-part-type="genus" reg="Alexeter">A.</tp:taxon-name-part> <tp:taxon-name-part taxon-name-part-type="species" reg="monticola">monticola</tp:taxon-name-part></tp:taxon-name></italic> sp. nov.; <bold>F.</bold><italic><tp:taxon-name><tp:taxon-name-part taxon-name-part-type="genus" reg="Alexeter">A.</tp:taxon-name-part> <tp:taxon-name-part taxon-name-part-type="species" reg="pseudozangicus">pseudozangicus</tp:taxon-name-part></tp:taxon-name></italic> sp. nov.; <bold>G.</bold><italic><tp:taxon-name><tp:taxon-name-part taxon-name-part-type="genus" reg="Alexeter">A.</tp:taxon-name-part> <tp:taxon-name-part taxon-name-part-type="species" reg="rufispeculus">rufispeculus</tp:taxon-name-part></tp:taxon-name></italic> sp. nov.</p></caption><graphic xmlns:xlink="http://www.w3.org/1999/xlink" xlink:href="zookeys-1250-315_article-156835__-g010.jpg" position="float" orientation="portrait" xlink:type="simple" id="oo_1407300.jpg"><uri content-type="original_file" xlink:type="simple">https://binary.pensoft.net/fig/1407300</uri></graphic></fig><fig id="F11" position="float" orientation="portrait"><object-id xmlns:xlink="http://www.w3.org/1999/xlink" content-type="doi" xlink:type="simple">10.3897/zookeys.1250.156835.figure11</object-id><object-id xmlns:xlink="http://www.w3.org/1999/xlink" content-type="arpha" xlink:type="simple">1556D4EA-EFB1-5212-8361-5879531B2162</object-id><label>Figure 11.</label><caption><p>Male genitalia of the Taiwanese <italic><tp:taxon-name><tp:taxon-name-part taxon-name-part-type="genus" reg="Alexeter">Alexeter</tp:taxon-name-part></tp:taxon-name></italic> species. <bold>A–C.</bold><italic><tp:taxon-name><tp:taxon-name-part taxon-name-part-type="genus" reg="Alexeter">A.</tp:taxon-name-part> <tp:taxon-name-part taxon-name-part-type="species" reg="shakojiensis">shakojiensis</tp:taxon-name-part></tp:taxon-name></italic>; <bold>D–F.</bold><italic><tp:taxon-name><tp:taxon-name-part taxon-name-part-type="genus" reg="Alexeter">A.</tp:taxon-name-part> <tp:taxon-name-part taxon-name-part-type="species" reg="flavomaculatus">flavomaculatus</tp:taxon-name-part></tp:taxon-name></italic> sp. nov.; <bold>G–I.</bold><italic><tp:taxon-name><tp:taxon-name-part taxon-name-part-type="genus" reg="Alexeter">A.</tp:taxon-name-part> <tp:taxon-name-part taxon-name-part-type="species" reg="hsiaoae">hsiaoae</tp:taxon-name-part></tp:taxon-name></italic> sp. nov.; <bold>J–L.</bold><italic><tp:taxon-name><tp:taxon-name-part taxon-name-part-type="genus" reg="Alexeter">A.</tp:taxon-name-part> <tp:taxon-name-part taxon-name-part-type="species" reg="mediolobus">mediolobus</tp:taxon-name-part></tp:taxon-name></italic> sp. nov.; <bold>M–O.</bold><italic><tp:taxon-name><tp:taxon-name-part taxon-name-part-type="genus" reg="Alexeter">A.</tp:taxon-name-part> <tp:taxon-name-part taxon-name-part-type="species" reg="rufispeculus">rufispeculus</tp:taxon-name-part></tp:taxon-name></italic> sp. nov.; <bold>P, Q.</bold><italic><tp:taxon-name><tp:taxon-name-part taxon-name-part-type="genus" reg="Alexeter">A.</tp:taxon-name-part> <tp:taxon-name-part taxon-name-part-type="species" reg="pseudozangicus">pseudozangicus</tp:taxon-name-part></tp:taxon-name></italic> sp. nov.; <bold>A, D, G, J, M.</bold> Abdominal sternite 9 (posterior in upper portion); <bold>B, E, H, K, N, P.</bold> Penisvalva; <bold>C, F, I, L, O, Q.</bold> Right gonostyle in inner view.</p></caption><graphic xmlns:xlink="http://www.w3.org/1999/xlink" xlink:href="zookeys-1250-315_article-156835__-g011.jpg" position="float" orientation="portrait" xlink:type="simple" id="oo_1407301.jpg"><uri content-type="original_file" xlink:type="simple">https://binary.pensoft.net/fig/1407301</uri></graphic></fig><supplementary-material xmlns:xlink="http://www.w3.org/1999/xlink" id="S3" position="float" orientation="portrait" xlink:type="simple"><object-id content-type="doi" xlink:type="simple">10.3897/zookeys.1250.156835.suppl3</object-id><object-id content-type="arpha" xlink:type="simple">B9108986-1E50-5D24-81DB-DDFDC473B71B</object-id><label>Supplementary material 3</label><caption><p>Comparative tables of measurements, meristic counts, and characters</p></caption><statement content-type="dataType"><label>Data type</label><p>docx</p></statement><statement content-type="notes"><label>Explanation note</label><p>The comparative tables include measurements and meristic counts of Taiwanese species of <italic><tp:taxon-name><tp:taxon-name-part taxon-name-part-type="genus" reg="Alexeter">Alexeter</tp:taxon-name-part></tp:taxon-name></italic> and characters of <italic><tp:taxon-name><tp:taxon-name-part taxon-name-part-type="genus" reg="Alexeter">Alexeter</tp:taxon-name-part></tp:taxon-name></italic> species of the world with yellowish- and reddish-brown body color.</p></statement><media xlink:href="zookeys-1250-315_article-156835__-s003.docx" mimetype="application" mime-subtype="vnd.openxmlformats-officedocument.wordprocessingml.document" position="float" orientation="portrait" xlink:type="simple" id="oo_1407305.docx"><uri content-type="original_file" xlink:type="simple">https://binary.pensoft.net/file/1407305</uri></media><permissions><license xlink:type="simple"><license-p>This dataset is made available under the Open Database License (http://opendatacommons.org/licenses/odbl/1.0/). The Open Database License (ODbL) is a license agreement intended to allow users to freely share, modify, and use this Dataset while maintaining this same freedom for others, provided that the original source and author(s) are credited.</license-p></license></permissions><attrib specific-use="authors">Hsuan-Pu Chen, Chia-Lung Huang, Shiuh-Feng Shiao</attrib></supplementary-material><fig id="F2" position="float" orientation="portrait"><object-id xmlns:xlink="http://www.w3.org/1999/xlink" content-type="doi" xlink:type="simple">10.3897/zookeys.1250.156835.figure2</object-id><object-id xmlns:xlink="http://www.w3.org/1999/xlink" content-type="arpha" xlink:type="simple">85AA4A27-EF64-51E7-8C9E-3EE036D223EB</object-id><label>Figure 2.</label><caption><p>Maximum-likelihood phylogenetic tree of the species of <italic><tp:taxon-name><tp:taxon-name-part taxon-name-part-type="genus" reg="Alexeter">Alexeter</tp:taxon-name-part></tp:taxon-name></italic> Förster, 1869 and its morphologically similar genera based on the <italic>COI</italic> dataset (809 <abbrev xmlns:xlink="http://www.w3.org/1999/xlink" xlink:title="base pairs" id="ABBRID0EBBAG" xlink:type="simple">bp</abbrev>; HKY+F+I+G4 in 1–809\3 and 2–809\3, TIM3+F+G4 in 3-809\3), with species delimitation results and clades of <italic><tp:taxon-name><tp:taxon-name-part taxon-name-part-type="genus" reg="Alexeter">Alexeter</tp:taxon-name-part></tp:taxon-name></italic> labeled on the right side of the tree. Taxon name in bold indicated the new species described herein. Branch lengths of the tree are proportional to the inferred number of nucleotide substitutions per site except for the root <italic><tp:taxon-name><tp:taxon-name-part taxon-name-part-type="genus" reg="Ctenopelma">Ctenopelma</tp:taxon-name-part> <tp:taxon-name-part taxon-name-part-type="species" reg="nigrum">nigrum</tp:taxon-name-part></tp:taxon-name></italic>. Circles on the nodes indicate different <abbrev xmlns:xlink="http://www.w3.org/1999/xlink" xlink:title="SH-like approximate likelihood ratio test" id="ABBRID0EXBAG" xlink:type="simple">SH-aLRT</abbrev>/UFBoot values. Nodal support with an <abbrev xmlns:xlink="http://www.w3.org/1999/xlink" xlink:title="SH-like approximate likelihood ratio test" id="ABBRID0E2BAG" xlink:type="simple">SH-aLRT</abbrev> value of &lt; 80% and a UFBoot value of &lt; 95% is not shown. Abbreviations: <abbrev xmlns:xlink="http://www.w3.org/1999/xlink" xlink:title="SH-like approximate likelihood ratio test" id="ABBRID0E6BAG" xlink:type="simple">SH-aLRT</abbrev>, SH-like approximate likelihood ratio test; UFBoot, ultrafast bootstrap approximation; XOR, one or the other but not both; M, male; F, female.</p></caption><graphic xmlns:xlink="http://www.w3.org/1999/xlink" xlink:href="zookeys-1250-315_article-156835__-g002.jpg" position="float" orientation="portrait" xlink:type="simple" id="oo_1407292.jpg"><uri content-type="original_file" xlink:type="simple">https://binary.pensoft.net/fig/1407292</uri></graphic></fig></tp:treatment-sec><ref-list><ref id="B42"><mixed-citation xmlns:xlink="http://www.w3.org/1999/xlink" xlink:type="simple"><person-group><name name-style="western"><surname>Rousse</surname><given-names>P</given-names></name><name name-style="western"><surname>Quicke</surname><given-names>DLJ</given-names></name><name name-style="western"><surname>Matthee</surname><given-names>CA</given-names></name><name name-style="western"><surname>Lefeuvre</surname><given-names>P</given-names></name><name name-style="western"><surname>van Noort</surname><given-names>S</given-names></name></person-group> (<year>2016</year>) <article-title>A molecular and morphological reassessment of the phylogeny of the subfamily <tp:taxon-name><tp:taxon-name-part taxon-name-part-type="subfamily">Ophioninae</tp:taxon-name-part></tp:taxon-name> (<tp:taxon-name><tp:taxon-name-part taxon-name-part-type="order">Hymenoptera</tp:taxon-name-part></tp:taxon-name>: <tp:taxon-name><tp:taxon-name-part taxon-name-part-type="family">Ichneumonidae</tp:taxon-name-part></tp:taxon-name>).</article-title><source>Zoological Journal of the Linnean Society</source><volume>178</volume>(<issue>1</issue>): <fpage>128</fpage>–<lpage>148</lpage>. <ext-link xlink:href="10.1111/zoj.12405" ext-link-type="doi" xlink:type="simple">https://doi.org/10.1111/zoj.12405</ext-link></mixed-citation></ref></ref-list></tp:taxon-treatment>
