# Supplementary material for: ﻿A taxonomic revision of the genus Alexeter Förster (Hymenoptera, Ichneumonidae, Ctenopelmatinae, Mesoleiini) from Taiwan, with descriptions of six new species
Source: Zookeys. 2025 Sep 2;1250:315–58. doi: 10.3897/zookeys.1250.156835 (PMC12421253; doi:10.3897/zookeys.1250.156835)
Supplement: XML Treatment for Alexeter monticola [file zookeys.1250.156835-treatment6.xml]

<!DOCTYPE tp:taxon-treatment
  PUBLIC "-//TaxonX//DTD Taxonomic Treatment Publishing DTD v0 20100105//EN" "tax-treatment-NSO.dtd">
<tp:taxon-treatment xmlns:tp="http://www.plazi.org/taxpub"><tp:treatment-meta><kwd-group><label>Taxon classification</label><kwd>
                <named-content content-type="kingdom">Animalia</named-content>
              </kwd><kwd>
                <named-content content-type="order">Hymenoptera</named-content>
              </kwd><kwd>
                <named-content content-type="family">Ichneumonidae</named-content>
              </kwd></kwd-group><mixed-citation publication-type="journal"><person-group><name><surname>Chen</surname><given-names>Hsuan-Pu</given-names></name><name><surname>Huang</surname><given-names>Chia-Lung</given-names></name><name><surname>Shiao</surname><given-names>Shiuh-Feng</given-names></name></person-group><article-title>﻿A taxonomic revision of the genus <italic><tp:taxon-name><tp:taxon-name-part taxon-name-part-type="genus" reg="Alexeter">Alexeter</tp:taxon-name-part></tp:taxon-name></italic> Förster (<tp:taxon-name><tp:taxon-name-part taxon-name-part-type="order">Hymenoptera</tp:taxon-name-part></tp:taxon-name>, <tp:taxon-name><tp:taxon-name-part taxon-name-part-type="family">Ichneumonidae</tp:taxon-name-part></tp:taxon-name>, <tp:taxon-name><tp:taxon-name-part taxon-name-part-type="subfamily">Ctenopelmatinae</tp:taxon-name-part></tp:taxon-name>, <tp:taxon-name><tp:taxon-name-part taxon-name-part-type="tribe">Mesoleiini</tp:taxon-name-part></tp:taxon-name>) from Taiwan, with descriptions of six new species</article-title><source>Zookeys</source><day>02</day><month>09</month><year>2025</year><volume>1250</volume><fpage>315</fpage><lpage>358</lpage><pub-id pub-id-type="doi">10.3897/zookeys.1250.156835</pub-id></mixed-citation></tp:treatment-meta><tp:nomenclature><label>﻿</label><tp:taxon-name><object-id xmlns:xlink="http://www.w3.org/1999/xlink" content-type="arpha" xlink:type="simple">2975436C-3458-5226-ABF2-F6E7E24AD1C0</object-id>
              <tp:taxon-name-part taxon-name-part-type="genus" reg="Alexeter">Alexeter</tp:taxon-name-part>
              <tp:taxon-name-part taxon-name-part-type="species" reg="monticola">monticola</tp:taxon-name-part>
              <object-id xmlns:xlink="http://www.w3.org/1999/xlink" content-type="zoobank" xlink:type="simple">https://zoobank.org/8C93C002-1524-4CAB-8FEF-17B715830265</object-id>
            </tp:taxon-name><tp:taxon-authority>Chen, Huang &amp; Shiao</tp:taxon-authority><tp:taxon-status xmlns:xlink="http://www.w3.org/1999/xlink" xlink:type="simple">sp. nov.</tp:taxon-status><xref ref-type="fig" rid="F7">Figs 7A–H</xref><xref ref-type="fig" rid="F10">, 10E</xref><xref ref-type="supplementary-material" rid="S3">; Suppl. material 3 Chinese vernacular name: 山亞力姬蜂</xref></tp:nomenclature><tp:treatment-sec sec-type="material" id="SECID0EFFCI"><title>Material examined.</title><p><bold><italic>Holotype.</italic></bold> Taiwan • 1♀; Nantou County, Ren’ai Township, Yuanfeng; alt. 2700–2800m; 2. Aug.–8. Sep. 2005; Malaise Trap (KCN); C.S. Lin &amp; W.T. Yang leg.; <named-content xmlns:xlink="http://www.w3.org/1999/xlink" content-type="dwc:institutional_code" xlink:title="National Museum of Natural Science, Taichung, Taiwan" xlink:href="http://grbio.org/institution/national-museum-natural-science" xlink:type="simple">NMNS</named-content> ENT 7392-1403. <bold><italic>Paratypes.</italic></bold> Taiwan • 1♀; Nantou County, Ren’ai Township, Yuanfeng; alt. 2700–2800m; 13. Jun.–18. Jul. 2001; Malaise Trap (KCN); C.S. Lin &amp; W.T. Yang leg.; <named-content xmlns:xlink="http://www.w3.org/1999/xlink" content-type="dwc:institutional_code" xlink:title="National Museum of Natural Science, Taichung, Taiwan" xlink:href="http://grbio.org/institution/national-museum-natural-science" xlink:type="simple">NMNS</named-content> ENT 4229-2746 • 1♀; ibid; 8. Sep.–4. Oct. 2005; <named-content xmlns:xlink="http://www.w3.org/1999/xlink" content-type="dwc:institutional_code" xlink:title="National Museum of Natural Science, Taichung, Taiwan" xlink:href="http://grbio.org/institution/national-museum-natural-science" xlink:type="simple">NMNS</named-content> ENT 7393-612 • 1♀; ibid; 9. Jul.–13. Aug. 2002; <named-content xmlns:xlink="http://www.w3.org/1999/xlink" content-type="dwc:institutional_code" xlink:title="National Museum of Natural Science, Taichung, Taiwan" xlink:href="http://grbio.org/institution/national-museum-natural-science" xlink:type="simple">NMNS</named-content> ENT 4373-1645 • 2♀♀; ibid; 13. Aug.–10. Sep. 2002; <named-content xmlns:xlink="http://www.w3.org/1999/xlink" content-type="dwc:institutional_code" xlink:title="National Museum of Natural Science, Taichung, Taiwan" xlink:href="http://grbio.org/institution/national-museum-natural-science" xlink:type="simple">NMNS</named-content> ENT 4373-491, <named-content xmlns:xlink="http://www.w3.org/1999/xlink" content-type="dwc:institutional_code" xlink:title="National Museum of Natural Science, Taichung, Taiwan" xlink:href="http://grbio.org/institution/national-museum-natural-science" xlink:type="simple">NMNS</named-content> ENT 4373-374 • 1♀; ibid; 7. Aug.–11. Sep. 2001; <named-content xmlns:xlink="http://www.w3.org/1999/xlink" content-type="dwc:institutional_code" xlink:title="National Museum of Natural Science, Taichung, Taiwan" xlink:href="http://grbio.org/institution/national-museum-natural-science" xlink:type="simple">NMNS</named-content> ENT 4229-98 • 1♀; Nantou County, Ren’ai Township, Tsuifeng; alt. 2300 m; 1–3. Sep. 1982; Malaise Trap; L. Y. Chou &amp; K. C. Chou leg.; <named-content xmlns:xlink="http://www.w3.org/1999/xlink" content-type="dwc:institutional_code" xlink:title="Taiwan Agriculture Research Institute, Taichung, Taiwan" xlink:href="http://grbio.org/institution/taiwan-agricultural-research-institute" xlink:type="simple">TARI</named-content> (measure01) • 2♀♀; ibid; Sep. 1984; K. S. Lin &amp; K. C. Chou leg.; <named-content xmlns:xlink="http://www.w3.org/1999/xlink" content-type="dwc:institutional_code" xlink:title="Taiwan Agriculture Research Institute, Taichung, Taiwan" xlink:href="http://grbio.org/institution/taiwan-agricultural-research-institute" xlink:type="simple">TARI</named-content> (measure02–03).</p></tp:treatment-sec><tp:treatment-sec sec-type="diagnosis" id="SECID0EAHCI"><title>Diagnosis.</title><p>This species can be distinguished from congeners by the combination of the following characters: fore wing length longer than 10.0 mm (10.7–12.0 mm); ocelli large (<abbrev xmlns:xlink="http://www.w3.org/1999/xlink" xlink:title="ocellar diameter, diameter of lateral ocellus" id="ABBRID0EGHCI" xlink:type="simple">OD</abbrev> = 0.21–0.29 mm; <abbrev xmlns:xlink="http://www.w3.org/1999/xlink" xlink:title="ocello-ocular line, minimum distance between lateral ocellus and eye" id="ABBRID0EKHCI" xlink:type="simple">OOL</abbrev>/<abbrev xmlns:xlink="http://www.w3.org/1999/xlink" xlink:title="ocellar diameter, diameter of lateral ocellus" id="ABBRID0EOHCI" xlink:type="simple">OD</abbrev> = 0.5–0.8); <abbrev xmlns:xlink="http://www.w3.org/1999/xlink" xlink:title="postero-ocellar line, minimum distance between lateral ocelli" id="ABBRID0ESHCI" xlink:type="simple">POL</abbrev>/<abbrev xmlns:xlink="http://www.w3.org/1999/xlink" xlink:title="ocello-ocular line, minimum distance between lateral ocellus and eye" id="ABBRID0EWHCI" xlink:type="simple">OOL</abbrev> = 0.8–1.2; female with flagellum segments 46–52; fore wing areolet triangular with stalk, receiving 2m-cu at distal corner (Fig. <xref ref-type="fig" rid="F10">10E</xref>); fore wing 1cu-a vertical and opposite to M&amp;RS (Fig. <xref ref-type="fig" rid="F10">10E</xref>); lateromedian longitudinal carinae of propodeum present posteriorly and forming the area petiolaris opened (Fig. <xref ref-type="fig" rid="F7">7E</xref>); posterior transverse carina absent (Fig. <xref ref-type="fig" rid="F7">7E</xref>); metasomal T1 3.4–3.9 × its posterior width; head, mesosoma, legs, and metasoma generally yellowish-brown to orange, with mesoscutum having three blackish-brown longitudinal stripes on the lobes (Fig. <xref ref-type="fig" rid="F7">7A, D</xref>).</p><fig id="F7" position="float" orientation="portrait"><object-id xmlns:xlink="http://www.w3.org/1999/xlink" content-type="doi" xlink:type="simple">10.3897/zookeys.1250.156835.figure7</object-id><object-id xmlns:xlink="http://www.w3.org/1999/xlink" content-type="arpha" xlink:type="simple">737007B3-6F66-58E7-AE14-6D1A5FB8E4F8</object-id><label>Figure 7.</label><caption><p><italic><tp:taxon-name><tp:taxon-name-part taxon-name-part-type="genus" reg="Alexeter">Alexeter</tp:taxon-name-part> <tp:taxon-name-part taxon-name-part-type="species" reg="monticola">monticola</tp:taxon-name-part></tp:taxon-name></italic> sp. nov., holotype, female (<named-content xmlns:xlink="http://www.w3.org/1999/xlink" content-type="dwc:institutional_code" xlink:title="National Museum of Natural Science, Taichung, Taiwan" xlink:href="http://grbio.org/institution/national-museum-natural-science" xlink:type="simple">NMNS</named-content> ENT 7392-1403). <bold>A.</bold> Lateral habitus; <bold>B.</bold> Head in dorsal view; <bold>C.</bold> Head in anterior view; <bold>D.</bold> Mesoscutum in dorsal view; <bold>E.</bold> Propodeum in dorsal view; <bold>F.</bold> Metasomal tergites 1 and 2 in dorsal view; <bold>G.</bold> Metasomal tergite 1 in lateral view; <bold>H.</bold> Ovipositor.</p></caption><graphic xmlns:xlink="http://www.w3.org/1999/xlink" xlink:href="zookeys-1250-315_article-156835__-g007.jpg" position="float" orientation="portrait" xlink:type="simple" id="oo_1407297.jpg"><uri content-type="original_file" xlink:type="simple">https://binary.pensoft.net/fig/1407297</uri></graphic></fig><p>This new species is most similar to <italic><tp:taxon-name><tp:taxon-name-part taxon-name-part-type="genus" reg="Alexeter">A.</tp:taxon-name-part> <tp:taxon-name-part taxon-name-part-type="species" reg="clavator">clavator</tp:taxon-name-part></tp:taxon-name></italic>, <italic><tp:taxon-name><tp:taxon-name-part taxon-name-part-type="genus" reg="Alexeter">A.</tp:taxon-name-part> <tp:taxon-name-part taxon-name-part-type="species" reg="hsiaoae">hsiaoae</tp:taxon-name-part></tp:taxon-name></italic> sp. nov., and <italic><tp:taxon-name><tp:taxon-name-part taxon-name-part-type="genus" reg="Alexeter">A.</tp:taxon-name-part> <tp:taxon-name-part taxon-name-part-type="species" reg="mediolobus">mediolobus</tp:taxon-name-part></tp:taxon-name></italic> sp. nov. in body color but can be distinguished by the <abbrev xmlns:xlink="http://www.w3.org/1999/xlink" xlink:title="postero-ocellar line, minimum distance between lateral ocelli" id="ABBRID0EOKCI" xlink:type="simple">POL</abbrev>/<abbrev xmlns:xlink="http://www.w3.org/1999/xlink" xlink:title="ocello-ocular line, minimum distance between lateral ocellus and eye" id="ABBRID0ESKCI" xlink:type="simple">OOL</abbrev> ratio (0.8–1.2 vs 1.1–1.5 in <italic><tp:taxon-name><tp:taxon-name-part taxon-name-part-type="genus" reg="Alexeter">A.</tp:taxon-name-part> <tp:taxon-name-part taxon-name-part-type="species" reg="mediolobus">mediolobus</tp:taxon-name-part></tp:taxon-name></italic> sp. nov.), female <abbrev xmlns:xlink="http://www.w3.org/1999/xlink" xlink:title="ocello-ocular line, minimum distance between lateral ocellus and eye" id="ABBRID0EBLCI" xlink:type="simple">OOL</abbrev>/<abbrev xmlns:xlink="http://www.w3.org/1999/xlink" xlink:title="ocellar diameter, diameter of lateral ocellus" id="ABBRID0EFLCI" xlink:type="simple">OD</abbrev> ratio (0.5–0.7 vs 0.7–0.9 in <italic><tp:taxon-name><tp:taxon-name-part taxon-name-part-type="genus" reg="Alexeter">A.</tp:taxon-name-part> <tp:taxon-name-part taxon-name-part-type="species" reg="hsiaoae">hsiaoae</tp:taxon-name-part></tp:taxon-name></italic> sp. nov.), length-to-posterior-width ratio of T1 (3.4–3.9 vs 2.5–3.1 in <italic><tp:taxon-name><tp:taxon-name-part taxon-name-part-type="genus" reg="Alexeter">A.</tp:taxon-name-part> <tp:taxon-name-part taxon-name-part-type="species" reg="mediolobus">mediolobus</tp:taxon-name-part></tp:taxon-name></italic> sp. nov., and ~3.3 in Chinese <italic><tp:taxon-name><tp:taxon-name-part taxon-name-part-type="genus" reg="Alexeter">A.</tp:taxon-name-part> <tp:taxon-name-part taxon-name-part-type="species" reg="clavator">clavator</tp:taxon-name-part></tp:taxon-name></italic>), female flagellomere counts (46–52 vs 40–43 in <italic><tp:taxon-name><tp:taxon-name-part taxon-name-part-type="genus" reg="Alexeter">A.</tp:taxon-name-part> <tp:taxon-name-part taxon-name-part-type="species" reg="mediolobus">mediolobus</tp:taxon-name-part></tp:taxon-name></italic> sp. nov.), color patterns of mesoscutum (three stripes on each lobe vs absent in <italic><tp:taxon-name><tp:taxon-name-part taxon-name-part-type="genus" reg="Alexeter">A.</tp:taxon-name-part> <tp:taxon-name-part taxon-name-part-type="species" reg="clavator">clavator</tp:taxon-name-part></tp:taxon-name></italic> and one stripe on the median lobe in <italic><tp:taxon-name><tp:taxon-name-part taxon-name-part-type="genus" reg="Alexeter">A.</tp:taxon-name-part> <tp:taxon-name-part taxon-name-part-type="species" reg="mediolobus">mediolobus</tp:taxon-name-part></tp:taxon-name></italic> sp. nov.), gena (orange or yellowish-brown vs yellowish-white in <italic><tp:taxon-name><tp:taxon-name-part taxon-name-part-type="genus" reg="Alexeter">A.</tp:taxon-name-part> <tp:taxon-name-part taxon-name-part-type="species" reg="hsiaoae">hsiaoae</tp:taxon-name-part></tp:taxon-name></italic> sp. nov.), and fore and mid coxae color (yellowish-brown vs yellowish-white in <italic><tp:taxon-name><tp:taxon-name-part taxon-name-part-type="genus" reg="Alexeter">A.</tp:taxon-name-part> <tp:taxon-name-part taxon-name-part-type="species" reg="hsiaoae">hsiaoae</tp:taxon-name-part></tp:taxon-name></italic> sp. nov.).</p><p>This new species can also be distinguished from other yellowish- and reddish-brown species <italic><tp:taxon-name><tp:taxon-name-part taxon-name-part-type="genus" reg="Alexeter">A.</tp:taxon-name-part> <tp:taxon-name-part taxon-name-part-type="species" reg="nebulator">nebulator</tp:taxon-name-part></tp:taxon-name></italic>, <italic><tp:taxon-name><tp:taxon-name-part taxon-name-part-type="genus" reg="Alexeter">A.</tp:taxon-name-part> <tp:taxon-name-part taxon-name-part-type="species" reg="gracilentus">gracilentus</tp:taxon-name-part></tp:taxon-name></italic>, and <italic><tp:taxon-name><tp:taxon-name-part taxon-name-part-type="genus" reg="Alexeter">A.</tp:taxon-name-part> <tp:taxon-name-part taxon-name-part-type="species" reg="luteifrons">luteifrons</tp:taxon-name-part></tp:taxon-name></italic> by having yellowish-brown head (black in these species) and three brown stripes on the lobes of mesoscutum (stripes absent in these species). A comparative table of measurements, ratios, and colors of this new species and other yellowish- or reddish-brown <italic><tp:taxon-name><tp:taxon-name-part taxon-name-part-type="genus" reg="Alexeter">Alexeter</tp:taxon-name-part></tp:taxon-name></italic> species are provided in Suppl. material <xref ref-type="supplementary-material" rid="S3">3</xref>.</p></tp:treatment-sec><tp:treatment-sec sec-type="description" id="SECID0EPPCI"><title>Description.</title><p>The measurements are based on Taiwanese specimens (10 females).</p><p><bold>Female.</bold> Head (Fig. <xref ref-type="fig" rid="F7">7A–C</xref>): matt and minutely coriaceous, <abbrev xmlns:xlink="http://www.w3.org/1999/xlink" xlink:title="width of head in dorsal view, measured at the intersection between temple and posterior margin of eyes" id="ABBRID0E3PCI" xlink:type="simple">HW</abbrev>/<abbrev xmlns:xlink="http://www.w3.org/1999/xlink" xlink:title="length of head in dorsal view" id="ABBRID0EAQCI" xlink:type="simple">HL</abbrev> = 1.6–1.8 (1.8, 1.7 ± 0.08); ocelli large, with <abbrev xmlns:xlink="http://www.w3.org/1999/xlink" xlink:title="ocellar diameter, diameter of lateral ocellus" id="ABBRID0EEQCI" xlink:type="simple">OD</abbrev> = 0.21–0.29 (0.24, 0.25 ± 0.03) mm, <abbrev xmlns:xlink="http://www.w3.org/1999/xlink" xlink:title="postero-ocellar line, minimum distance between lateral ocelli" id="ABBRID0EIQCI" xlink:type="simple">POL</abbrev>/<abbrev xmlns:xlink="http://www.w3.org/1999/xlink" xlink:title="ocellar diameter, diameter of lateral ocellus" id="ABBRID0EMQCI" xlink:type="simple">OD</abbrev> = 0.6–0.8 (0.6, 0.7 ± 0.09), <abbrev xmlns:xlink="http://www.w3.org/1999/xlink" xlink:title="ocello-ocular line, minimum distance between lateral ocellus and eye" id="ABBRID0EQQCI" xlink:type="simple">OOL</abbrev>/<abbrev xmlns:xlink="http://www.w3.org/1999/xlink" xlink:title="ocellar diameter, diameter of lateral ocellus" id="ABBRID0EUQCI" xlink:type="simple">OD</abbrev> = 0.5–0.7 (0.7, 0.7 ± 0.09), <abbrev xmlns:xlink="http://www.w3.org/1999/xlink" xlink:title="postero-ocellar line, minimum distance between lateral ocelli" id="ABBRID0EYQCI" xlink:type="simple">POL</abbrev>/<abbrev xmlns:xlink="http://www.w3.org/1999/xlink" xlink:title="ocello-ocular line, minimum distance between lateral ocellus and eye" id="ABBRID0E3QCI" xlink:type="simple">OOL</abbrev> = 0.8–1.2 (0.9, 1.0 ± 0.14); face matt and coriaceous, <abbrev xmlns:xlink="http://www.w3.org/1999/xlink" xlink:title="maximum width of face, measured by minimum distance between eyes in anterior view" id="ABBRID0EARCI" xlink:type="simple">FW</abbrev>/<abbrev xmlns:xlink="http://www.w3.org/1999/xlink" xlink:title="height of face, measured by distance between the lines connecting lower margins of each antennal sockets and upper margin of each anterior tentorial pits in anterior view" id="ABBRID0EERCI" xlink:type="simple">FH</abbrev> = 1.3–1.6 (1.5, 1.5 ± 0.07); clypeus polished and smooth with sparce punctures and subventral median elevation, truncate on ventral margin, <abbrev xmlns:xlink="http://www.w3.org/1999/xlink" xlink:title="width of clypeus" id="ABBRID0EIRCI" xlink:type="simple">CLW</abbrev>/<abbrev xmlns:xlink="http://www.w3.org/1999/xlink" xlink:title="height of clypeus, measured from groove separating face and clypeus to ventral margin of clypeus" id="ABBRID0EMRCI" xlink:type="simple">CLH</abbrev> = 3.0–3.8 (3.4, 3.4 ± 0.27); <abbrev xmlns:xlink="http://www.w3.org/1999/xlink" xlink:title="length of malar space, minimum distance from eye to mandibular base in lateral view" id="ABBRID0EQRCI" xlink:type="simple">MSL</abbrev>/<abbrev xmlns:xlink="http://www.w3.org/1999/xlink" xlink:title="basal mandibular width in lateral view" id="ABBRID0EURCI" xlink:type="simple">BMW</abbrev> = 0.4–0.5 (0.4, 0.4 ± 0.03); mandible smooth with sparce punctures, teeth equal in length; flagellum with 46–52 (49) segments; average ratio of basal five flagellomeres length 2.2: 1.3: 1.1: 1.0: 1.0.</p><p>Mesosoma (Fig. <xref ref-type="fig" rid="F7">7A, D, E</xref>): matt and granulate; pronotum with epomia absent, weakly and densely carinate at dorso-anterior corner; mesoscutum with <abbrev xmlns:xlink="http://www.w3.org/1999/xlink" xlink:title="length of mesoscutum, measured in lateral profile" id="ABBRID0E5RCI" xlink:type="simple">MSSL</abbrev>/<abbrev xmlns:xlink="http://www.w3.org/1999/xlink" xlink:title="maximum width of mesoscutum, measured in dorsal view" id="ABBRID0ECSCI" xlink:type="simple">MSSW</abbrev> = 1.1–1.3 (1.3, 1.2 ± 0.06), notauli distinct on anterior ~0.3; scutellum with <abbrev xmlns:xlink="http://www.w3.org/1999/xlink" xlink:title="length of scutellum, measured in lateral profile" id="ABBRID0EGSCI" xlink:type="simple">SCL</abbrev>/<abbrev xmlns:xlink="http://www.w3.org/1999/xlink" xlink:title="anterior width of scutellum" id="ABBRID0EKSCI" xlink:type="simple">SCW</abbrev> = 0.9–1.4 (1.1, 1.2 ± 0.16), lateral carina absent; epicnemial carina strong, ~0.5 × height of mesopleuron; metapleuron with pleural carina and submetapleural carina complete; juxtacoxal carina absent; propodeum with spiracle circular or suboval, maximum axis 1.0–1.1 (1.1, 1.1 ± 0.05) × as minimum axis; anterior and posterior transverse carinae absent; lateromedian longitudinal carinae absent on anterior and median portions, present on posterior ~0.2 with area petiolaris opened anteriorly; lateral longitudinal carinae vestigial posteriorly; average ratio of hind tarsomere length 4.0: 2.0: 1.6: 1.0: 1.1.</p><p>Wings (Fig. <xref ref-type="fig" rid="F10">10E</xref>): fore wing length 10.7–12.0 (10.74, 11.2 ± 0.48) mm; areolet open and triangular with stalk 0.3–0.5 (0.4, 0.4 ± 0.05) as long as 2rs-m, receiving 2m-cu at distal corner; <abbrev xmlns:xlink="http://www.w3.org/1999/xlink" xlink:title="radius-media index of fore wing, length of 2rs-m/length of M between 2rs-m and 2m-cu" id="ABBRID0EUSCI" xlink:type="simple">RMI</abbrev> = 0.6–1.0 (0.7, 0.7 ± 0.10); 1cu-a vertical and almost opposite to M&amp;RS, with <abbrev xmlns:xlink="http://www.w3.org/1999/xlink" xlink:title="basal-nervulus index of fore wing, distance between M&amp;RS and 1cu-a/length of 1cu-a" id="ABBRID0EYSCI" xlink:type="simple">BNI</abbrev> = 0.1–0.2 (0.1, 0.17 ± 0.03). Hind wing length 8.0–9.0 (8.01, 8.3 ± 0.37) mm; <abbrev xmlns:xlink="http://www.w3.org/1999/xlink" xlink:title="nervellar index of hind wing, length of hind wing CU between M and cu-a/length of cu-a" id="ABBRID0E3SCI" xlink:type="simple">NI</abbrev> = 1.8–3.7 (2.1, 2.3 ± 0.61); distal hamuli 6–9 (6 in left and 7 in right wing).</p><p>Metasoma (Fig. <xref ref-type="fig" rid="F7">7F–H</xref>): matt and granulate; T1 3.4–3.9 (3.9, 3.5 ± 0.16) × as long as posterior width, 6.7–8.2 (7.3, 7.5 ± 0.55) × as long as anterior width, 1.4–1.6 (1.4, 1.4 ± 0.06) × as long as length of T2; T1 with latero-median carina absent, dorso-lateral carina present on basal ~0.1 and apical 0.3, ventro-lateral carina complete, spiracle at around basal 0.4, glymma distinct; T2 1.2–1.5 (1.5, 1.3 ± 0.08) × as long as posterior width, 1.9–2.4 (2.3, 2.1 ± 0.17) × as long as anterior width, gastrocoeli indistinct, thyridia long ellipse; ovipositor sheath 2.3–3.3 (2.8, 2.8 ± 0.26) × as long as its maximum width in lateral view, shorter than apical depth of metasoma.</p><p>Color (Fig. <xref ref-type="fig" rid="F7">7</xref>, <xref ref-type="fig" rid="F8">8E</xref>): head, mesosoma, legs, and metasoma generally yellowish-brown to orange, except face, clypeus, and malar space yellowish-white; frons (in most paratypes) and three longitudinal stripes on lobes of mesoscutum blackish-brown; metasoma in some paratypes brown. Wings hyaline, veins yellowish-brown, and pterostigma pale yellowish-brown.</p><fig id="F8" position="float" orientation="portrait"><object-id xmlns:xlink="http://www.w3.org/1999/xlink" content-type="doi" xlink:type="simple">10.3897/zookeys.1250.156835.figure8</object-id><object-id xmlns:xlink="http://www.w3.org/1999/xlink" content-type="arpha" xlink:type="simple">78C20999-419E-5B6B-BAFB-B0EF204935D2</object-id><label>Figure 8.</label><caption><p><italic><tp:taxon-name><tp:taxon-name-part taxon-name-part-type="genus" reg="Alexeter">Alexeter</tp:taxon-name-part> <tp:taxon-name-part taxon-name-part-type="species" reg="pseudozangicus">pseudozangicus</tp:taxon-name-part></tp:taxon-name></italic> sp. nov., holotype, female (<named-content xmlns:xlink="http://www.w3.org/1999/xlink" content-type="dwc:institutional_code" xlink:title="Taiwan Agriculture Research Institute, Taichung, Taiwan" xlink:href="http://grbio.org/institution/taiwan-agricultural-research-institute" xlink:type="simple">TARI</named-content>). <bold>A.</bold> Lateral habitus; <bold>B.</bold> Head in dorsal view; <bold>C.</bold> Head in anterior view; <bold>D.</bold> Mesoscutum in dorsal view; <bold>E.</bold> Propodeum in dorsal view; <bold>F.</bold> Metasomal tergites 1 and 2 in dorsal view; <bold>G.</bold> Metasomal tergite 1 in lateral view; <bold>H.</bold> Ovipositor.</p></caption><graphic xmlns:xlink="http://www.w3.org/1999/xlink" xlink:href="zookeys-1250-315_article-156835__-g008.jpg" position="float" orientation="portrait" xlink:type="simple" id="oo_1407298.jpg"><uri content-type="original_file" xlink:type="simple">https://binary.pensoft.net/fig/1407298</uri></graphic></fig><p><bold>Male.</bold> Unknown.</p></tp:treatment-sec><tp:treatment-sec sec-type="Bionomics" id="SECID0ERUCI"><title>Bionomics.</title><p>This species has been collected from mountainous areas in Taiwan above 2300 m by Malaise trap. Hosts are unknown.</p></tp:treatment-sec><tp:treatment-sec sec-type="distribution" id="SECID0EWUCI"><title>Distribution.</title><p>Taiwan (Nantou).</p></tp:treatment-sec><tp:treatment-sec sec-type="etymology" id="SECID0E2UCI"><title>Etymology.</title><p>The specific name <italic>monticola</italic> is derived from Latin, meaning existing or having a habitat in or on mountains. The name is an adjective.</p></tp:treatment-sec><tp:treatment-sec sec-type="remarks" id="SECID0ELVCI"><title>Remarks.</title><p>Morphological variations in the color of the frons and metasoma were observed within the type series, with some paratypes exhibiting blackish-brown frons and metasoma. The amplification of <italic>COI</italic> sequences in this species failed in this study.</p><p>Despite this new species sharing slightly overlapping <abbrev xmlns:xlink="http://www.w3.org/1999/xlink" xlink:title="ocello-ocular line, minimum distance between lateral ocellus and eye" id="ABBRID0E5VCI" xlink:type="simple">OOL</abbrev>/<abbrev xmlns:xlink="http://www.w3.org/1999/xlink" xlink:title="ocellar diameter, diameter of lateral ocellus" id="ABBRID0ECWCI" xlink:type="simple">OD</abbrev> ratios, flagellomere counts, and distal hamuli counts with its most similar species, <italic><tp:taxon-name><tp:taxon-name-part taxon-name-part-type="genus" reg="Alexeter">A.</tp:taxon-name-part> <tp:taxon-name-part taxon-name-part-type="species" reg="hsiaoae">hsiaoae</tp:taxon-name-part></tp:taxon-name></italic> sp. nov., the diagnostic color patterns (gena, vertex, fore and mid coxae) are clearly distinct between the two species. <italic><tp:taxon-name><tp:taxon-name-part taxon-name-part-type="genus" reg="Alexeter">A.</tp:taxon-name-part> <tp:taxon-name-part taxon-name-part-type="species" reg="hsiaoae">hsiaoae</tp:taxon-name-part></tp:taxon-name></italic> sp. nov. exhibits a stable coloration across multiple distant high-mountain localities, including Mt. Nanhu, Mt. Shueshan, and Mt. Antungchunshan. In contrast, <italic><tp:taxon-name><tp:taxon-name-part taxon-name-part-type="genus" reg="Alexeter">A.</tp:taxon-name-part> <tp:taxon-name-part taxon-name-part-type="species" reg="monticola">monticola</tp:taxon-name-part></tp:taxon-name></italic> sp. nov. shows minor color variation on the frons within a population collected from a single locality but remains distinguishable based on the aforementioned color patterns. Additionally, their elevational distribution does not overlap among our samples. Therefore, we consider <italic><tp:taxon-name><tp:taxon-name-part taxon-name-part-type="genus" reg="Alexeter">A.</tp:taxon-name-part> <tp:taxon-name-part taxon-name-part-type="species" reg="monticola">monticola</tp:taxon-name-part></tp:taxon-name></italic> sp. nov. to be an independent species from <italic><tp:taxon-name><tp:taxon-name-part taxon-name-part-type="genus" reg="Alexeter">A.</tp:taxon-name-part> <tp:taxon-name-part taxon-name-part-type="species" reg="hsiaoae">hsiaoae</tp:taxon-name-part></tp:taxon-name></italic> sp. nov.</p></tp:treatment-sec><tp:treatment-sec><!--Section generated to contain objects referenced in tp:taxon-treatment.--><fig id="F10" position="float" orientation="portrait"><object-id xmlns:xlink="http://www.w3.org/1999/xlink" content-type="doi" xlink:type="simple">10.3897/zookeys.1250.156835.figure10</object-id><object-id xmlns:xlink="http://www.w3.org/1999/xlink" content-type="arpha" xlink:type="simple">D3378785-3659-5885-B796-8A129B35BA6D</object-id><label>Figure 10.</label><caption><p>Wings of the Taiwanese <italic><tp:taxon-name><tp:taxon-name-part taxon-name-part-type="genus" reg="Alexeter">Alexeter</tp:taxon-name-part></tp:taxon-name></italic> species. <bold>A.</bold><italic><tp:taxon-name><tp:taxon-name-part taxon-name-part-type="genus" reg="Alexeter">A.</tp:taxon-name-part> <tp:taxon-name-part taxon-name-part-type="species" reg="shakojiensis">shakojiensis</tp:taxon-name-part></tp:taxon-name></italic>; <bold>B.</bold><italic><tp:taxon-name><tp:taxon-name-part taxon-name-part-type="genus" reg="Alexeter">A.</tp:taxon-name-part> <tp:taxon-name-part taxon-name-part-type="species" reg="flavomaculatus">flavomaculatus</tp:taxon-name-part></tp:taxon-name></italic> sp. nov.; <bold>C.</bold><italic><tp:taxon-name><tp:taxon-name-part taxon-name-part-type="genus" reg="Alexeter">A.</tp:taxon-name-part> <tp:taxon-name-part taxon-name-part-type="species" reg="hsiaoae">hsiaoae</tp:taxon-name-part></tp:taxon-name></italic> sp. nov.; <bold>D.</bold><italic><tp:taxon-name><tp:taxon-name-part taxon-name-part-type="genus" reg="Alexeter">A.</tp:taxon-name-part> <tp:taxon-name-part taxon-name-part-type="species" reg="mediolobus">mediolobus</tp:taxon-name-part></tp:taxon-name></italic> sp. nov.; <bold>E.</bold><italic><tp:taxon-name><tp:taxon-name-part taxon-name-part-type="genus" reg="Alexeter">A.</tp:taxon-name-part> <tp:taxon-name-part taxon-name-part-type="species" reg="monticola">monticola</tp:taxon-name-part></tp:taxon-name></italic> sp. nov.; <bold>F.</bold><italic><tp:taxon-name><tp:taxon-name-part taxon-name-part-type="genus" reg="Alexeter">A.</tp:taxon-name-part> <tp:taxon-name-part taxon-name-part-type="species" reg="pseudozangicus">pseudozangicus</tp:taxon-name-part></tp:taxon-name></italic> sp. nov.; <bold>G.</bold><italic><tp:taxon-name><tp:taxon-name-part taxon-name-part-type="genus" reg="Alexeter">A.</tp:taxon-name-part> <tp:taxon-name-part taxon-name-part-type="species" reg="rufispeculus">rufispeculus</tp:taxon-name-part></tp:taxon-name></italic> sp. nov.</p></caption><graphic xmlns:xlink="http://www.w3.org/1999/xlink" xlink:href="zookeys-1250-315_article-156835__-g010.jpg" position="float" orientation="portrait" xlink:type="simple" id="oo_1407300.jpg"><uri content-type="original_file" xlink:type="simple">https://binary.pensoft.net/fig/1407300</uri></graphic></fig><supplementary-material xmlns:xlink="http://www.w3.org/1999/xlink" id="S3" position="float" orientation="portrait" xlink:type="simple"><object-id content-type="doi" xlink:type="simple">10.3897/zookeys.1250.156835.suppl3</object-id><object-id content-type="arpha" xlink:type="simple">B9108986-1E50-5D24-81DB-DDFDC473B71B</object-id><label>Supplementary material 3</label><caption><p>Comparative tables of measurements, meristic counts, and characters</p></caption><statement content-type="dataType"><label>Data type</label><p>docx</p></statement><statement content-type="notes"><label>Explanation note</label><p>The comparative tables include measurements and meristic counts of Taiwanese species of <italic><tp:taxon-name><tp:taxon-name-part taxon-name-part-type="genus" reg="Alexeter">Alexeter</tp:taxon-name-part></tp:taxon-name></italic> and characters of <italic><tp:taxon-name><tp:taxon-name-part taxon-name-part-type="genus" reg="Alexeter">Alexeter</tp:taxon-name-part></tp:taxon-name></italic> species of the world with yellowish- and reddish-brown body color.</p></statement><media xlink:href="zookeys-1250-315_article-156835__-s003.docx" mimetype="application" mime-subtype="vnd.openxmlformats-officedocument.wordprocessingml.document" position="float" orientation="portrait" xlink:type="simple" id="oo_1407305.docx"><uri content-type="original_file" xlink:type="simple">https://binary.pensoft.net/file/1407305</uri></media><permissions><license xlink:type="simple"><license-p>This dataset is made available under the Open Database License (http://opendatacommons.org/licenses/odbl/1.0/). The Open Database License (ODbL) is a license agreement intended to allow users to freely share, modify, and use this Dataset while maintaining this same freedom for others, provided that the original source and author(s) are credited.</license-p></license></permissions><attrib specific-use="authors">Hsuan-Pu Chen, Chia-Lung Huang, Shiuh-Feng Shiao</attrib></supplementary-material></tp:treatment-sec></tp:taxon-treatment>
