# Supplementary material for: ﻿A taxonomic revision of the genus Alexeter Förster (Hymenoptera, Ichneumonidae, Ctenopelmatinae, Mesoleiini) from Taiwan, with descriptions of six new species
Source: Zookeys. 2025 Sep 2;1250:315–58. doi: 10.3897/zookeys.1250.156835 (PMC12421253; doi:10.3897/zookeys.1250.156835)
Supplement: XML Treatment for Alexeter rufispeculus [file zookeys.1250.156835-treatment8.xml]

<!DOCTYPE tp:taxon-treatment
  PUBLIC "-//TaxonX//DTD Taxonomic Treatment Publishing DTD v0 20100105//EN" "tax-treatment-NSO.dtd">
<tp:taxon-treatment xmlns:tp="http://www.plazi.org/taxpub"><tp:treatment-meta><kwd-group><label>Taxon classification</label><kwd>
                <named-content content-type="kingdom">Animalia</named-content>
              </kwd><kwd>
                <named-content content-type="order">Hymenoptera</named-content>
              </kwd><kwd>
                <named-content content-type="family">Ichneumonidae</named-content>
              </kwd></kwd-group><mixed-citation publication-type="journal"><person-group><name><surname>Chen</surname><given-names>Hsuan-Pu</given-names></name><name><surname>Huang</surname><given-names>Chia-Lung</given-names></name><name><surname>Shiao</surname><given-names>Shiuh-Feng</given-names></name></person-group><article-title>﻿A taxonomic revision of the genus <italic><tp:taxon-name><tp:taxon-name-part taxon-name-part-type="genus" reg="Alexeter">Alexeter</tp:taxon-name-part></tp:taxon-name></italic> Förster (<tp:taxon-name><tp:taxon-name-part taxon-name-part-type="order">Hymenoptera</tp:taxon-name-part></tp:taxon-name>, <tp:taxon-name><tp:taxon-name-part taxon-name-part-type="family">Ichneumonidae</tp:taxon-name-part></tp:taxon-name>, <tp:taxon-name><tp:taxon-name-part taxon-name-part-type="subfamily">Ctenopelmatinae</tp:taxon-name-part></tp:taxon-name>, <tp:taxon-name><tp:taxon-name-part taxon-name-part-type="tribe">Mesoleiini</tp:taxon-name-part></tp:taxon-name>) from Taiwan, with descriptions of six new species</article-title><source>Zookeys</source><day>02</day><month>09</month><year>2025</year><volume>1250</volume><fpage>315</fpage><lpage>358</lpage><pub-id pub-id-type="doi">10.3897/zookeys.1250.156835</pub-id></mixed-citation></tp:treatment-meta><tp:nomenclature><label>﻿</label><tp:taxon-name><object-id xmlns:xlink="http://www.w3.org/1999/xlink" content-type="arpha" xlink:type="simple">E67E4508-455D-594F-816A-1ECA66892E68</object-id>
              <tp:taxon-name-part taxon-name-part-type="genus" reg="Alexeter">Alexeter</tp:taxon-name-part>
              <tp:taxon-name-part taxon-name-part-type="species" reg="rufispeculus">rufispeculus</tp:taxon-name-part>
              <object-id xmlns:xlink="http://www.w3.org/1999/xlink" content-type="zoobank" xlink:type="simple">https://zoobank.org/CBB6A622-5D4E-4CDC-BDBB-C7E29133CAAA</object-id>
            </tp:taxon-name><tp:taxon-authority>Chen, Huang &amp; Shiao</tp:taxon-authority><tp:taxon-status xmlns:xlink="http://www.w3.org/1999/xlink" xlink:type="simple">sp. nov.</tp:taxon-status><xref ref-type="fig" rid="F9">Figs 9A–H</xref><xref ref-type="fig" rid="F10">, 10G</xref><xref ref-type="fig" rid="F11">, 11M–O</xref><xref ref-type="fig" rid="F12">, 12G–K</xref><xref ref-type="supplementary-material" rid="S3">; Suppl. material 3 Chinese vernacular name: 鏡紅亞力姬蜂</xref></tp:nomenclature><tp:treatment-sec sec-type="material" id="SECID0EWODI"><title>Material examined.</title><p><bold><italic>Holotype.</italic></bold> Taiwan • 1♀; Yilan County, Datong Township, Siyuan Pass 42.0K (Quri Sqabu); 25. May. 2020; Light Trap; C. L. Huang &amp; L. H. Wang leg.; GenBank: <ext-link xmlns:xlink="http://www.w3.org/1999/xlink" ext-link-type="gen" xlink:href="PV223409" xlink:type="simple">PV223409</ext-link> (<italic>COI</italic>); <named-content xmlns:xlink="http://www.w3.org/1999/xlink" content-type="dwc:institutional_code" xlink:title="National Museum of Natural Science, Taichung, Taiwan" xlink:href="http://grbio.org/institution/national-museum-natural-science" xlink:type="simple">NMNS</named-content> ENT 8951-5 (Mesolei08). <bold><italic>Paratypes.</italic></bold> Taiwan • 1♀; Yilan County, Datong Township, Siyuan Pass (Quri Sqabu); 1. Jun. 2020; Light Trap; H. Y. Lee leg.; GenBank: <ext-link xmlns:xlink="http://www.w3.org/1999/xlink" ext-link-type="gen" xlink:href="PV223407" xlink:type="simple">PV223407</ext-link> (<italic>COI</italic>); <named-content xmlns:xlink="http://www.w3.org/1999/xlink" content-type="dwc:institutional_code" xlink:title="Kanagawa Prefectural Museum of Natural History, Odawara, Kanagawa, Japan" xlink:href="http://grbio.org/institution/kanagawa-prefectural-museum-natural-history" xlink:type="simple">KPMNH</named-content> (Mesolei04) • 1♂; Nantou County, Xinyi Township, Tatajia, Tai-18<sup>th</sup> highway 100.5K, <named-content xmlns:xlink="http://www.w3.org/1999/xlink" content-type="dwc:verbatimCoordinates" xlink:type="simple"><named-content content-type="geo-json" specific-use="{&#34;type&#34;:&#34;Point&#34;,&#34;coordinates&#34;:[120.852519,23.480555]}" id="NCID0ETQDI" xlink:type="simple">23.480555°N, 120.852519°E</named-content></named-content> (DD); alt. 2350 m; 20. Jun. 2020; Light Trap; C. L. Huang leg.; GenBank: <ext-link xmlns:xlink="http://www.w3.org/1999/xlink" ext-link-type="gen" xlink:href="PV223408" xlink:type="simple">PV223408</ext-link> (<italic>COI</italic>); <named-content xmlns:xlink="http://www.w3.org/1999/xlink" content-type="dwc:institutional_code" xlink:title="National Museum of Natural Science, Taichung, Taiwan" xlink:href="http://grbio.org/institution/national-museum-natural-science" xlink:type="simple">NMNS</named-content> ENT 8951-6 (Mesolei09) • 1♂; Nantou County, Ren’ai Township, Meifeng; 23–24. Sep. 1997; Light Trap; C. S. Lin &amp; W. T. Yang leg.; <named-content xmlns:xlink="http://www.w3.org/1999/xlink" content-type="dwc:institutional_code" xlink:title="National Museum of Natural Science, Taichung, Taiwan" xlink:href="http://grbio.org/institution/national-museum-natural-science" xlink:type="simple">NMNS</named-content> ENT 2692-791 • 9♀♀14♂♂; ibid; Jun. 1984; alt. 2150 m; Malaise Trap; K. S. Lin &amp; K. C. Chou leg.; <named-content xmlns:xlink="http://www.w3.org/1999/xlink" content-type="dwc:institutional_code" xlink:title="Taiwan Agriculture Research Institute, Taichung, Taiwan" xlink:href="http://grbio.org/institution/taiwan-agricultural-research-institute" xlink:type="simple">TARI</named-content> (measure01–03) • 1♀9♂♂; ibid; May. 1984; <named-content xmlns:xlink="http://www.w3.org/1999/xlink" content-type="dwc:institutional_code" xlink:title="Taiwan Agriculture Research Institute, Taichung, Taiwan" xlink:href="http://grbio.org/institution/taiwan-agricultural-research-institute" xlink:type="simple">TARI</named-content> (measure04–05) • 3♀♀; ibid; Jul. 1984; <named-content xmlns:xlink="http://www.w3.org/1999/xlink" content-type="dwc:institutional_code" xlink:title="Taiwan Agriculture Research Institute, Taichung, Taiwan" xlink:href="http://grbio.org/institution/taiwan-agricultural-research-institute" xlink:type="simple">TARI</named-content> • 1♀1♂; ibid; 22–26. Jun. 1983; K. S. Lin &amp; S. C. Lin leg.; <named-content xmlns:xlink="http://www.w3.org/1999/xlink" content-type="dwc:institutional_code" xlink:title="Taiwan Agriculture Research Institute, Taichung, Taiwan" xlink:href="http://grbio.org/institution/taiwan-agricultural-research-institute" xlink:type="simple">TARI</named-content> • 1♂; ibid; 24–26. Jun. 1981; K. S. Lin &amp; W. S. Tang leg.; <named-content xmlns:xlink="http://www.w3.org/1999/xlink" content-type="dwc:institutional_code" xlink:title="Taiwan Agriculture Research Institute, Taichung, Taiwan" xlink:href="http://grbio.org/institution/taiwan-agricultural-research-institute" xlink:type="simple">TARI</named-content> • 1♀; ibid; 2–4. Jun. 1980; alt. 2130 m; L. Y. Chou &amp; C. C. Chen leg.; <named-content xmlns:xlink="http://www.w3.org/1999/xlink" content-type="dwc:institutional_code" xlink:title="Taiwan Agriculture Research Institute, Taichung, Taiwan" xlink:href="http://grbio.org/institution/taiwan-agricultural-research-institute" xlink:type="simple">TARI</named-content> • 1♀; Nantou County, Ren’ai Township, Tsuifeng; alt. 2300 m; 5. Aug. 1984; K. S. Lin leg.; <named-content xmlns:xlink="http://www.w3.org/1999/xlink" content-type="dwc:institutional_code" xlink:title="Taiwan Agriculture Research Institute, Taichung, Taiwan" xlink:href="http://grbio.org/institution/taiwan-agricultural-research-institute" xlink:type="simple">TARI</named-content> (measure06) • 1♀; ibid; Sep. 1984; Malaise Trap; K. S. Lin &amp; K. C. Chou leg.; <named-content xmlns:xlink="http://www.w3.org/1999/xlink" content-type="dwc:institutional_code" xlink:title="Taiwan Agriculture Research Institute, Taichung, Taiwan" xlink:href="http://grbio.org/institution/taiwan-agricultural-research-institute" xlink:type="simple">TARI</named-content> (measure07) • 1♀2♂♂; ibid; Aug. 1984; <named-content xmlns:xlink="http://www.w3.org/1999/xlink" content-type="dwc:institutional_code" xlink:title="Taiwan Agriculture Research Institute, Taichung, Taiwan" xlink:href="http://grbio.org/institution/taiwan-agricultural-research-institute" xlink:type="simple">TARI</named-content> (measure08–09) • 1♀; Nantou County, Ren’ai Township, 820 Forest Road; 25. Jun. 2008; Light Trap; H. H. Lin leg.; <named-content xmlns:xlink="http://www.w3.org/1999/xlink" content-type="dwc:institutional_code" xlink:title="National Museum of Natural Science, Taichung, Taiwan" xlink:href="http://grbio.org/institution/national-museum-natural-science" xlink:type="simple">NMNS</named-content> ENT 5880-85 • 1♀; Nantou County, Ren’ai Township, Tayuling, 820 Forest Road; 14. Jul. 2008; Light Trap; H. H. Lin leg.; <named-content xmlns:xlink="http://www.w3.org/1999/xlink" content-type="dwc:institutional_code" xlink:title="National Museum of Natural Science, Taichung, Taiwan" xlink:href="http://grbio.org/institution/national-museum-natural-science" xlink:type="simple">NMNS</named-content> ENT 6070-1565 • 1♀; ibid; 11. Aug. 2008; <named-content xmlns:xlink="http://www.w3.org/1999/xlink" content-type="dwc:institutional_code" xlink:title="National Museum of Natural Science, Taichung, Taiwan" xlink:href="http://grbio.org/institution/national-museum-natural-science" xlink:type="simple">NMNS</named-content> ENT 6070-1580 • 1♀; ibid; 3. Sep. 2008; <named-content xmlns:xlink="http://www.w3.org/1999/xlink" content-type="dwc:institutional_code" xlink:title="National Museum of Natural Science, Taichung, Taiwan" xlink:href="http://grbio.org/institution/national-museum-natural-science" xlink:type="simple">NMNS</named-content> ENT 6070-1608 • 1♀; Nantou County, Ren’ai Township, Piluchi Workstation; alt. 2100 m; 24–25. Jun. 2008; Light Trap; W. T. Yang leg.; <named-content xmlns:xlink="http://www.w3.org/1999/xlink" content-type="dwc:institutional_code" xlink:title="National Museum of Natural Science, Taichung, Taiwan" xlink:href="http://grbio.org/institution/national-museum-natural-science" xlink:type="simple">NMNS</named-content> ENT 5881-473 • 1♀; Nantou County, Ren’ai Township, Rueiyanxi, Shueiguan Road; 29–30. Aug. 2009; Light Trap; H. H. Liang leg.; <named-content xmlns:xlink="http://www.w3.org/1999/xlink" content-type="dwc:institutional_code" xlink:title="National Museum of Natural Science, Taichung, Taiwan" xlink:href="http://grbio.org/institution/national-museum-natural-science" xlink:type="simple">NMNS</named-content> ENT 6214-311 • 1♀; “Lishan” (= Taichung City, Heping Dist., Lishan); 12–18. Jul. 1971; Malaise Trap; Unknown collector; <named-content xmlns:xlink="http://www.w3.org/1999/xlink" content-type="dwc:institutional_code" xlink:title="Taiwan Agriculture Research Institute, Taichung, Taiwan" xlink:href="http://grbio.org/institution/taiwan-agricultural-research-institute" xlink:type="simple">TARI</named-content> • 3♀♀; Chiayi County, Alishan Township, Mt. Alishan; alt. 2400 m; 17–20. Aug. 1982; K. C. Chou &amp; C. C. Pan leg.; <named-content xmlns:xlink="http://www.w3.org/1999/xlink" content-type="dwc:institutional_code" xlink:title="Taiwan Agriculture Research Institute, Taichung, Taiwan" xlink:href="http://grbio.org/institution/taiwan-agricultural-research-institute" xlink:type="simple">TARI</named-content> (measure10–11) • 1♂; ibid; 5–9. Aug. 1981; L. Y. Chou &amp; S. C. Lin leg.; <named-content xmlns:xlink="http://www.w3.org/1999/xlink" content-type="dwc:institutional_code" xlink:title="Taiwan Agriculture Research Institute, Taichung, Taiwan" xlink:href="http://grbio.org/institution/taiwan-agricultural-research-institute" xlink:type="simple">TARI</named-content> (measure12) • 2♂♂; “Arishan” (= Chiayi County, Alishan Township, Mt. Alishan); Jun. 1914; M. Maki leg.; <named-content xmlns:xlink="http://www.w3.org/1999/xlink" content-type="dwc:institutional_code" xlink:title="Taiwan Agriculture Research Institute, Taichung, Taiwan" xlink:href="http://grbio.org/institution/taiwan-agricultural-research-institute" xlink:type="simple">TARI</named-content> (measure13) • 1♀; Hualien County, Xiulin Township, Tayuling; alt. 2560 m; 24–26. Jun. 1977; K. S. Lin leg.; <named-content xmlns:xlink="http://www.w3.org/1999/xlink" content-type="dwc:institutional_code" xlink:title="Taiwan Agriculture Research Institute, Taichung, Taiwan" xlink:href="http://grbio.org/institution/taiwan-agricultural-research-institute" xlink:type="simple">TARI</named-content> • 1♀; ibid; 9–16. Jun. 1980; K. S. Lin &amp; B. S. Chen leg.; <named-content xmlns:xlink="http://www.w3.org/1999/xlink" content-type="dwc:institutional_code" xlink:title="Taiwan Agriculture Research Institute, Taichung, Taiwan" xlink:href="http://grbio.org/institution/taiwan-agricultural-research-institute" xlink:type="simple">TARI</named-content>.</p></tp:treatment-sec><tp:treatment-sec sec-type="diagnosis" id="SECID0E2UDI"><title>Diagnosis.</title><p>This species can be distinguished from congeners by the combination of the following characters: ocelli large (<abbrev xmlns:xlink="http://www.w3.org/1999/xlink" xlink:title="ocellar diameter, diameter of lateral ocellus" id="ABBRID0EBVDI" xlink:type="simple">OD</abbrev> = 0.20–0.30 mm; <abbrev xmlns:xlink="http://www.w3.org/1999/xlink" xlink:title="ocello-ocular line, minimum distance between lateral ocellus and eye" id="ABBRID0EFVDI" xlink:type="simple">OOL</abbrev>/<abbrev xmlns:xlink="http://www.w3.org/1999/xlink" xlink:title="ocellar diameter, diameter of lateral ocellus" id="ABBRID0EJVDI" xlink:type="simple">OD</abbrev> = 0.6–0.9); <abbrev xmlns:xlink="http://www.w3.org/1999/xlink" xlink:title="postero-ocellar line, minimum distance between lateral ocelli" id="ABBRID0ENVDI" xlink:type="simple">POL</abbrev>/<abbrev xmlns:xlink="http://www.w3.org/1999/xlink" xlink:title="ocello-ocular line, minimum distance between lateral ocellus and eye" id="ABBRID0ERVDI" xlink:type="simple">OOL</abbrev> = 0.6–1.1; clypeus truncate on ventral margin (Figs <xref ref-type="fig" rid="F9">9C</xref>, <xref ref-type="fig" rid="F12">12G</xref>); fore wing areolet triangular with stalk, receiving 2m-cu at distal corner (Fig. <xref ref-type="fig" rid="F10">10G</xref>); fore wing vertical, basad, opposite, or distad to M&amp;RS (Fig. <xref ref-type="fig" rid="F10">10G</xref>); lateromedian longitudinal carinae of propodeum present posteriorly with the area petiolaris opened (Fig. <xref ref-type="fig" rid="F10">10E</xref>); posterior transverse carina present (Fig. <xref ref-type="fig" rid="F10">10E</xref>); general body color variable from reddish-brown (red type) (Fig. <xref ref-type="fig" rid="F12">12J, K</xref>) to blackish-brown (black type) (Figs <xref ref-type="fig" rid="F9">9</xref>, <xref ref-type="fig" rid="F12">12G–I</xref>); speculum on the mesopleuron usually reddish-brown, rarely not (Figs <xref ref-type="fig" rid="F9">9A</xref>, <xref ref-type="fig" rid="F12">12I–K</xref>); males with yellow markings on the latero-anterior corners of mesoscutum (Fig. <xref ref-type="fig" rid="F12">12H–J</xref>).</p><fig id="F9" position="float" orientation="portrait"><object-id xmlns:xlink="http://www.w3.org/1999/xlink" content-type="doi" xlink:type="simple">10.3897/zookeys.1250.156835.figure9</object-id><object-id xmlns:xlink="http://www.w3.org/1999/xlink" content-type="arpha" xlink:type="simple">8E85054A-63EF-5D99-937F-DD9A1CF2278A</object-id><label>Figure 9.</label><caption><p><italic><tp:taxon-name><tp:taxon-name-part taxon-name-part-type="genus" reg="Alexeter">Alexeter</tp:taxon-name-part> <tp:taxon-name-part taxon-name-part-type="species" reg="rufispeculus">rufispeculus</tp:taxon-name-part></tp:taxon-name></italic> sp. nov., holotype, black-type female (<named-content xmlns:xlink="http://www.w3.org/1999/xlink" content-type="dwc:institutional_code" xlink:title="National Museum of Natural Science, Taichung, Taiwan" xlink:href="http://grbio.org/institution/national-museum-natural-science" xlink:type="simple">NMNS</named-content> 8951-5; Mesolei08). <bold>A.</bold> Lateral habitus; <bold>B.</bold> Head in dorsal view; <bold>C.</bold> Head in anterior view; <bold>D.</bold> Mesoscutum in dorsal view; <bold>E.</bold> Propodeum in dorsal view; <bold>F.</bold> Metasomal tergites 1 and 2 in dorsal view; <bold>G.</bold> Metasomal tergite 1 in lateral view; <bold>H.</bold> Ovipositor.</p></caption><graphic xmlns:xlink="http://www.w3.org/1999/xlink" xlink:href="zookeys-1250-315_article-156835__-g009.jpg" position="float" orientation="portrait" xlink:type="simple" id="oo_1407299.jpg"><uri content-type="original_file" xlink:type="simple">https://binary.pensoft.net/fig/1407299</uri></graphic></fig><fig id="F10" position="float" orientation="portrait"><object-id xmlns:xlink="http://www.w3.org/1999/xlink" content-type="doi" xlink:type="simple">10.3897/zookeys.1250.156835.figure10</object-id><object-id xmlns:xlink="http://www.w3.org/1999/xlink" content-type="arpha" xlink:type="simple">D3378785-3659-5885-B796-8A129B35BA6D</object-id><label>Figure 10.</label><caption><p>Wings of the Taiwanese <italic><tp:taxon-name><tp:taxon-name-part taxon-name-part-type="genus" reg="Alexeter">Alexeter</tp:taxon-name-part></tp:taxon-name></italic> species. <bold>A.</bold><italic><tp:taxon-name><tp:taxon-name-part taxon-name-part-type="genus" reg="Alexeter">A.</tp:taxon-name-part> <tp:taxon-name-part taxon-name-part-type="species" reg="shakojiensis">shakojiensis</tp:taxon-name-part></tp:taxon-name></italic>; <bold>B.</bold><italic><tp:taxon-name><tp:taxon-name-part taxon-name-part-type="genus" reg="Alexeter">A.</tp:taxon-name-part> <tp:taxon-name-part taxon-name-part-type="species" reg="flavomaculatus">flavomaculatus</tp:taxon-name-part></tp:taxon-name></italic> sp. nov.; <bold>C.</bold><italic><tp:taxon-name><tp:taxon-name-part taxon-name-part-type="genus" reg="Alexeter">A.</tp:taxon-name-part> <tp:taxon-name-part taxon-name-part-type="species" reg="hsiaoae">hsiaoae</tp:taxon-name-part></tp:taxon-name></italic> sp. nov.; <bold>D.</bold><italic><tp:taxon-name><tp:taxon-name-part taxon-name-part-type="genus" reg="Alexeter">A.</tp:taxon-name-part> <tp:taxon-name-part taxon-name-part-type="species" reg="mediolobus">mediolobus</tp:taxon-name-part></tp:taxon-name></italic> sp. nov.; <bold>E.</bold><italic><tp:taxon-name><tp:taxon-name-part taxon-name-part-type="genus" reg="Alexeter">A.</tp:taxon-name-part> <tp:taxon-name-part taxon-name-part-type="species" reg="monticola">monticola</tp:taxon-name-part></tp:taxon-name></italic> sp. nov.; <bold>F.</bold><italic><tp:taxon-name><tp:taxon-name-part taxon-name-part-type="genus" reg="Alexeter">A.</tp:taxon-name-part> <tp:taxon-name-part taxon-name-part-type="species" reg="pseudozangicus">pseudozangicus</tp:taxon-name-part></tp:taxon-name></italic> sp. nov.; <bold>G.</bold><italic><tp:taxon-name><tp:taxon-name-part taxon-name-part-type="genus" reg="Alexeter">A.</tp:taxon-name-part> <tp:taxon-name-part taxon-name-part-type="species" reg="rufispeculus">rufispeculus</tp:taxon-name-part></tp:taxon-name></italic> sp. nov.</p></caption><graphic xmlns:xlink="http://www.w3.org/1999/xlink" xlink:href="zookeys-1250-315_article-156835__-g010.jpg" position="float" orientation="portrait" xlink:type="simple" id="oo_1407300.jpg"><uri content-type="original_file" xlink:type="simple">https://binary.pensoft.net/fig/1407300</uri></graphic></fig><p>The red-type male of this new species is similar to the female of <italic><tp:taxon-name><tp:taxon-name-part taxon-name-part-type="genus" reg="Alexeter">A.</tp:taxon-name-part> <tp:taxon-name-part taxon-name-part-type="species" reg="pseudozangicus">pseudozangicus</tp:taxon-name-part></tp:taxon-name></italic> sp. nov. which shares the reddish-brown body color and yellow markings on the latero-anterior corners of the mesoscutum but differs in the following characters: clypeus truncate (Figs <xref ref-type="fig" rid="F9">9C</xref>, <xref ref-type="fig" rid="F12">12G</xref>) (rounded in <italic><tp:taxon-name><tp:taxon-name-part taxon-name-part-type="genus" reg="Alexeter">A.</tp:taxon-name-part> <tp:taxon-name-part taxon-name-part-type="species" reg="pseudozangicus">pseudozangicus</tp:taxon-name-part></tp:taxon-name></italic>); mandible with both teeth equal in length (Figs <xref ref-type="fig" rid="F9">9C</xref>, <xref ref-type="fig" rid="F12">12G</xref>) (lower tooth slightly longer than upper tooth in <italic><tp:taxon-name><tp:taxon-name-part taxon-name-part-type="genus" reg="Alexeter">A.</tp:taxon-name-part> <tp:taxon-name-part taxon-name-part-type="species" reg="pseudozangicus">pseudozangicus</tp:taxon-name-part></tp:taxon-name></italic>); areolet present (Fig. <xref ref-type="fig" rid="F10">10G</xref>) (absent in <italic><tp:taxon-name><tp:taxon-name-part taxon-name-part-type="genus" reg="Alexeter">A.</tp:taxon-name-part> <tp:taxon-name-part taxon-name-part-type="species" reg="pseudozangicus">pseudozangicus</tp:taxon-name-part></tp:taxon-name></italic>); lateromedian longitudinal carinae of propodeum absent on the anterior and median portions (Fig. <xref ref-type="fig" rid="F9">9E</xref>) (complete in <italic><tp:taxon-name><tp:taxon-name-part taxon-name-part-type="genus" reg="Alexeter">A.</tp:taxon-name-part> <tp:taxon-name-part taxon-name-part-type="species" reg="pseudozangicus">pseudozangicus</tp:taxon-name-part></tp:taxon-name></italic>); T1 3.0–4.3 × its posterior width (2.3–3.0 × in <italic><tp:taxon-name><tp:taxon-name-part taxon-name-part-type="genus" reg="Alexeter">A.</tp:taxon-name-part> <tp:taxon-name-part taxon-name-part-type="species" reg="pseudozangicus">pseudozangicus</tp:taxon-name-part></tp:taxon-name></italic>); and the width of male gonostyle normal (Fig. <xref ref-type="fig" rid="F11">11O</xref>) (broad in <italic><tp:taxon-name><tp:taxon-name-part taxon-name-part-type="genus" reg="Alexeter">A.</tp:taxon-name-part> <tp:taxon-name-part taxon-name-part-type="species" reg="pseudozangicus">pseudozangicus</tp:taxon-name-part></tp:taxon-name></italic>).</p><fig id="F11" position="float" orientation="portrait"><object-id xmlns:xlink="http://www.w3.org/1999/xlink" content-type="doi" xlink:type="simple">10.3897/zookeys.1250.156835.figure11</object-id><object-id xmlns:xlink="http://www.w3.org/1999/xlink" content-type="arpha" xlink:type="simple">1556D4EA-EFB1-5212-8361-5879531B2162</object-id><label>Figure 11.</label><caption><p>Male genitalia of the Taiwanese <italic><tp:taxon-name><tp:taxon-name-part taxon-name-part-type="genus" reg="Alexeter">Alexeter</tp:taxon-name-part></tp:taxon-name></italic> species. <bold>A–C.</bold><italic><tp:taxon-name><tp:taxon-name-part taxon-name-part-type="genus" reg="Alexeter">A.</tp:taxon-name-part> <tp:taxon-name-part taxon-name-part-type="species" reg="shakojiensis">shakojiensis</tp:taxon-name-part></tp:taxon-name></italic>; <bold>D–F.</bold><italic><tp:taxon-name><tp:taxon-name-part taxon-name-part-type="genus" reg="Alexeter">A.</tp:taxon-name-part> <tp:taxon-name-part taxon-name-part-type="species" reg="flavomaculatus">flavomaculatus</tp:taxon-name-part></tp:taxon-name></italic> sp. nov.; <bold>G–I.</bold><italic><tp:taxon-name><tp:taxon-name-part taxon-name-part-type="genus" reg="Alexeter">A.</tp:taxon-name-part> <tp:taxon-name-part taxon-name-part-type="species" reg="hsiaoae">hsiaoae</tp:taxon-name-part></tp:taxon-name></italic> sp. nov.; <bold>J–L.</bold><italic><tp:taxon-name><tp:taxon-name-part taxon-name-part-type="genus" reg="Alexeter">A.</tp:taxon-name-part> <tp:taxon-name-part taxon-name-part-type="species" reg="mediolobus">mediolobus</tp:taxon-name-part></tp:taxon-name></italic> sp. nov.; <bold>M–O.</bold><italic><tp:taxon-name><tp:taxon-name-part taxon-name-part-type="genus" reg="Alexeter">A.</tp:taxon-name-part> <tp:taxon-name-part taxon-name-part-type="species" reg="rufispeculus">rufispeculus</tp:taxon-name-part></tp:taxon-name></italic> sp. nov.; <bold>P, Q.</bold><italic><tp:taxon-name><tp:taxon-name-part taxon-name-part-type="genus" reg="Alexeter">A.</tp:taxon-name-part> <tp:taxon-name-part taxon-name-part-type="species" reg="pseudozangicus">pseudozangicus</tp:taxon-name-part></tp:taxon-name></italic> sp. nov.; <bold>A, D, G, J, M.</bold> Abdominal sternite 9 (posterior in upper portion); <bold>B, E, H, K, N, P.</bold> Penisvalva; <bold>C, F, I, L, O, Q.</bold> Right gonostyle in inner view.</p></caption><graphic xmlns:xlink="http://www.w3.org/1999/xlink" xlink:href="zookeys-1250-315_article-156835__-g011.jpg" position="float" orientation="portrait" xlink:type="simple" id="oo_1407301.jpg"><uri content-type="original_file" xlink:type="simple">https://binary.pensoft.net/fig/1407301</uri></graphic></fig><fig id="F12" position="float" orientation="portrait"><object-id xmlns:xlink="http://www.w3.org/1999/xlink" content-type="doi" xlink:type="simple">10.3897/zookeys.1250.156835.figure12</object-id><object-id xmlns:xlink="http://www.w3.org/1999/xlink" content-type="arpha" xlink:type="simple">000F4FCD-ADD7-58A7-8571-3CB5F68F0016</object-id><label>Figure 12.</label><caption><p>Color variations of the Taiwanese <italic><tp:taxon-name><tp:taxon-name-part taxon-name-part-type="genus" reg="Alexeter">Alexeter</tp:taxon-name-part></tp:taxon-name></italic> species. <bold>A–C.</bold><italic><tp:taxon-name><tp:taxon-name-part taxon-name-part-type="genus" reg="Alexeter">A.</tp:taxon-name-part> <tp:taxon-name-part taxon-name-part-type="species" reg="flavomaculatus">flavomaculatus</tp:taxon-name-part></tp:taxon-name></italic> sp. nov., male (<named-content xmlns:xlink="http://www.w3.org/1999/xlink" content-type="dwc:institutional_code" xlink:title="Taiwan Agriculture Research Institute, Taichung, Taiwan" xlink:href="http://grbio.org/institution/taiwan-agricultural-research-institute" xlink:type="simple">TARI</named-content>); <bold>D–F.</bold><italic><tp:taxon-name><tp:taxon-name-part taxon-name-part-type="genus" reg="Alexeter">A.</tp:taxon-name-part> <tp:taxon-name-part taxon-name-part-type="species" reg="pseudozangicus">pseudozangicus</tp:taxon-name-part></tp:taxon-name></italic> sp. nov., male (<named-content xmlns:xlink="http://www.w3.org/1999/xlink" content-type="dwc:institutional_code" xlink:title="Taiwan Agriculture Research Institute, Taichung, Taiwan" xlink:href="http://grbio.org/institution/taiwan-agricultural-research-institute" xlink:type="simple">TARI</named-content>); <bold>G–K.</bold><italic><tp:taxon-name><tp:taxon-name-part taxon-name-part-type="genus" reg="Alexeter">A.</tp:taxon-name-part> <tp:taxon-name-part taxon-name-part-type="species" reg="rufispeculus">rufispeculus</tp:taxon-name-part></tp:taxon-name></italic> sp. nov., black-type male (<bold>G–I</bold>), red-type male (<bold>J</bold>), and red-type female (<bold>K</bold>) (<named-content xmlns:xlink="http://www.w3.org/1999/xlink" content-type="dwc:institutional_code" xlink:title="Taiwan Agriculture Research Institute, Taichung, Taiwan" xlink:href="http://grbio.org/institution/taiwan-agricultural-research-institute" xlink:type="simple">TARI</named-content>). <bold>A, D, G.</bold> Head in anterior view; <bold>B, E, H.</bold> Mesoscutum in dorsal view; <bold>C, F, I, J, K.</bold> Mesosoma in lateral view.</p></caption><graphic xmlns:xlink="http://www.w3.org/1999/xlink" xlink:href="zookeys-1250-315_article-156835__-g012.jpg" position="float" orientation="portrait" xlink:type="simple" id="oo_1407302.jpg"><uri content-type="original_file" xlink:type="simple">https://binary.pensoft.net/fig/1407302</uri></graphic></fig></tp:treatment-sec><tp:treatment-sec sec-type="description" id="SECID0EJDAK"><title>Description.</title><p>The measurements were based on Taiwanese specimens (15 females and 8 males).</p><p><bold>Female.</bold> Head (Figs <xref ref-type="fig" rid="F9">9A–C</xref>, <xref ref-type="fig" rid="F12">12G</xref>): matt and granulate, <abbrev xmlns:xlink="http://www.w3.org/1999/xlink" xlink:title="width of head in dorsal view, measured at the intersection between temple and posterior margin of eyes" id="ABBRID0E1DAK" xlink:type="simple">HW</abbrev>/<abbrev xmlns:xlink="http://www.w3.org/1999/xlink" xlink:title="length of head in dorsal view" id="ABBRID0E5DAK" xlink:type="simple">HL</abbrev> = 1.7–2.0 (1.9, 1.8 ± 0.11); ocelli large, with <abbrev xmlns:xlink="http://www.w3.org/1999/xlink" xlink:title="ocellar diameter, diameter of lateral ocellus" id="ABBRID0ECEAK" xlink:type="simple">OD</abbrev> = 0.20–0.30 (0.26, 0.26 ± 0.03) mm, <abbrev xmlns:xlink="http://www.w3.org/1999/xlink" xlink:title="postero-ocellar line, minimum distance between lateral ocelli" id="ABBRID0EGEAK" xlink:type="simple">POL</abbrev>/<abbrev xmlns:xlink="http://www.w3.org/1999/xlink" xlink:title="ocellar diameter, diameter of lateral ocellus" id="ABBRID0EKEAK" xlink:type="simple">OD</abbrev> = 0.4–0.8 (0.4, 0.5 ± 0.10), <abbrev xmlns:xlink="http://www.w3.org/1999/xlink" xlink:title="ocello-ocular line, minimum distance between lateral ocellus and eye" id="ABBRID0EOEAK" xlink:type="simple">OOL</abbrev>/<abbrev xmlns:xlink="http://www.w3.org/1999/xlink" xlink:title="ocellar diameter, diameter of lateral ocellus" id="ABBRID0ESEAK" xlink:type="simple">OD</abbrev> = 0.6–0.8 (0.7, 0.7 ± 0.06), <abbrev xmlns:xlink="http://www.w3.org/1999/xlink" xlink:title="postero-ocellar line, minimum distance between lateral ocelli" id="ABBRID0EWEAK" xlink:type="simple">POL</abbrev>/<abbrev xmlns:xlink="http://www.w3.org/1999/xlink" xlink:title="ocello-ocular line, minimum distance between lateral ocellus and eye" id="ABBRID0E1EAK" xlink:type="simple">OOL</abbrev> = 0.6–1.1 (0.6, 0.8 ± 0.13); face matt and granulate, <abbrev xmlns:xlink="http://www.w3.org/1999/xlink" xlink:title="maximum width of face, measured by minimum distance between eyes in anterior view" id="ABBRID0E5EAK" xlink:type="simple">FW</abbrev>/<abbrev xmlns:xlink="http://www.w3.org/1999/xlink" xlink:title="height of face, measured by distance between the lines connecting lower margins of each antennal sockets and upper margin of each anterior tentorial pits in anterior view" id="ABBRID0ECFAK" xlink:type="simple">FH</abbrev> = 1.2–1.5 (1.5, 1.4 ± 0.08); clypeus smooth with sparce punctures, truncate, and having transverse median ridge on ventral margin, <abbrev xmlns:xlink="http://www.w3.org/1999/xlink" xlink:title="width of clypeus" id="ABBRID0EGFAK" xlink:type="simple">CLW</abbrev>/<abbrev xmlns:xlink="http://www.w3.org/1999/xlink" xlink:title="height of clypeus, measured from groove separating face and clypeus to ventral margin of clypeus" id="ABBRID0EKFAK" xlink:type="simple">CLH</abbrev> = 2.6–4.3 (3.7, 3.1 ± 0.43); <abbrev xmlns:xlink="http://www.w3.org/1999/xlink" xlink:title="length of malar space, minimum distance from eye to mandibular base in lateral view" id="ABBRID0EOFAK" xlink:type="simple">MSL</abbrev>/<abbrev xmlns:xlink="http://www.w3.org/1999/xlink" xlink:title="basal mandibular width in lateral view" id="ABBRID0ESFAK" xlink:type="simple">BMW</abbrev> = 0.4–0.5 (0.4, 0.4 ± 0.04); mandible evenly punctate in dorsal surface, teeth equal in length or with lower tooth slightly longer than upper tooth; flagellum with 41–51 (49) segments; average ratio of basal five flagellomeres length 2.5: 1.3: 1.1: 1.1: 1.0.</p><p>Mesosoma (Figs <xref ref-type="fig" rid="F9">9A, D, E</xref>, <xref ref-type="fig" rid="F12">12H–K</xref>): polished and granulate; pronotum with epomia absent, weakly rugose on dorso-anterior corner; mesoscutum with <abbrev xmlns:xlink="http://www.w3.org/1999/xlink" xlink:title="length of mesoscutum, measured in lateral profile" id="ABBRID0EAGAK" xlink:type="simple">MSSL</abbrev>/<abbrev xmlns:xlink="http://www.w3.org/1999/xlink" xlink:title="maximum width of mesoscutum, measured in dorsal view" id="ABBRID0EEGAK" xlink:type="simple">MSSW</abbrev> = 1.1–1.3 (1.1, 1.2 ± 0.06), notauli short, distinct on anterior ~0.2; scutellum with <abbrev xmlns:xlink="http://www.w3.org/1999/xlink" xlink:title="length of scutellum, measured in lateral profile" id="ABBRID0EIGAK" xlink:type="simple">SCL</abbrev>/<abbrev xmlns:xlink="http://www.w3.org/1999/xlink" xlink:title="anterior width of scutellum" id="ABBRID0EMGAK" xlink:type="simple">SCW</abbrev> = 0.9–1.4 (1.4, 1.1 ± 0.15), lateral carina present anteriorly; epicnemial carina weak, ~1/2 as height of mesopleuron; metapleuron with pleural carina and submetapleural carina complete; juxtacoxal carina vestigial posteriorly; propodeum with spiracle circular to suboval, maximum axis 1.0–1.3 (1.0, 1.1 ± 0.09) × as minimum axis; anterior transverse carina absent; posterior transverse carina present medially; lateromedian longitudinal carinae absent on anterior and median portions, present on posterior ~0.25 with area petiolaris opened anteriorly; lateral longitudinal carinae absent; average ratio of hind tarsomere length 4.3: 2.2: 1.7: 1.0: 1.2.</p><p>Wings (Fig. <xref ref-type="fig" rid="F10">10G</xref>): fore wing length 8.4–10.9 (10.7, 10.0 ± 0.66) mm; areolet triangular with stalk 0.3–0.6 (0.4, 0.5 ± 0.09) as long as 2rs-m, receiving 2m-cu at distal corner; <abbrev xmlns:xlink="http://www.w3.org/1999/xlink" xlink:title="radius-media index of fore wing, length of 2rs-m/length of M between 2rs-m and 2m-cu" id="ABBRID0EWGAK" xlink:type="simple">RMI</abbrev> = 0.6–0.9 (0.7, 0.7 ± 0.08); 1cu-a vertical, basad, opposite, or distad to M&amp;RS, with <abbrev xmlns:xlink="http://www.w3.org/1999/xlink" xlink:title="basal-nervulus index of fore wing, distance between M&amp;RS and 1cu-a/length of 1cu-a" id="ABBRID0E1GAK" xlink:type="simple">BNI</abbrev> = 0.1–0.3 (0.2, 0.2 ± 0.05). Hind wing length 6.2–8.2 (8.0, 7.5 ± 0.51) mm; <abbrev xmlns:xlink="http://www.w3.org/1999/xlink" xlink:title="nervellar index of hind wing, length of hind wing CU between M and cu-a/length of cu-a" id="ABBRID0E5GAK" xlink:type="simple">NI</abbrev> = 1.6–3.0 (1.7, 2.2 ± 0.44); distal hamuli 6–8 (6).</p><p>Metasoma (Fig. <xref ref-type="fig" rid="F9">9F–H</xref>): polished and minutely coriaceous; T1 3.0–4.2 (3.3, 3.2 ± 0.31) × as long as posterior width, 5.8–9.5 (6.7, 7.2 ± 1.06) × as long as anterior width, 1.3–1.7 (1.4, 1.4 ± 0.09) × as long as length of T2; T1 with latero-median carina absent, dorso-lateral carina and ventro-lateral carina complete and varied from weak to strong, spiracle at around middle of T1, glymma distinct; T2 1.1–1.5 (1.5, 1.3 ± 0.09) × as long as posterior width, 1.6–2.3 (2.0, 1.8 ± 0.17) × as long as anterior width, gastrocoeli shallow and indistinct, thyridia circular; ovipositor sheath 2.4–5.5 (5.5, 3.6 ± 0.88) × as long as its maximum width in lateral view, shorter than apical depth of metasoma.</p><p>Color (Figs <xref ref-type="fig" rid="F9">9</xref>, <xref ref-type="fig" rid="F10">10G</xref>, <xref ref-type="fig" rid="F12">12K</xref>): variable, head, and legs generally reddish-brown, mesosoma and metasoma generally blackish-brown or brown in black-type specimens (including holotype) and reddish-brown in red-type specimens, except antenna, fore legs except tarsi, mid coxae, and trochanters yellowish-brown; face, clypeus (whole or in dorsal 1/2), mandibles, malar space, palpi, tegula, all tarsi, hind tibiae (whole or at least in basal 0.6) yellow or pale yellow; frons, ocellar area, ventral marking of clypeus and T1 (in some specimens) blackish-brown; speculum and scutellum always reddish-brown; and metasomal tergites behind T3 reddish-brown, sometimes tinged with red. Wings hyaline, veins blackish-brown or yellowish-brown, pterostigma pale yellowish-brown.</p><p><bold>Male.</bold> General structure and color similar to female, except latero-anterior margin of mesoscutum and ventral side of mesopleuron with pale yellow marking (Fig. <xref ref-type="fig" rid="F12">12G–J</xref>). Male genitalia with gonostyle tapered and rounded apically, S9 weakly concave on posterior margin, with subtriangular median area weakly sclerotized (Fig. <xref ref-type="fig" rid="F11">11M–O</xref>).</p><p><abbrev xmlns:xlink="http://www.w3.org/1999/xlink" xlink:title="width of head in dorsal view, measured at the intersection between temple and posterior margin of eyes" id="ABBRID0EEIAK" xlink:type="simple">HW</abbrev>/<abbrev xmlns:xlink="http://www.w3.org/1999/xlink" xlink:title="length of head in dorsal view" id="ABBRID0EIIAK" xlink:type="simple">HL</abbrev> = 1.6–2.0 (1.8 ± 0.18); <abbrev xmlns:xlink="http://www.w3.org/1999/xlink" xlink:title="ocellar diameter, diameter of lateral ocellus" id="ABBRID0EMIAK" xlink:type="simple">OD</abbrev> = 0.24–0.28 (0.26 ± 0.01) mm, <abbrev xmlns:xlink="http://www.w3.org/1999/xlink" xlink:title="postero-ocellar line, minimum distance between lateral ocelli" id="ABBRID0EQIAK" xlink:type="simple">POL</abbrev>/<abbrev xmlns:xlink="http://www.w3.org/1999/xlink" xlink:title="ocellar diameter, diameter of lateral ocellus" id="ABBRID0EUIAK" xlink:type="simple">OD</abbrev> = 0.5–0.7 (0.6 ± 0.08), <abbrev xmlns:xlink="http://www.w3.org/1999/xlink" xlink:title="ocello-ocular line, minimum distance between lateral ocellus and eye" id="ABBRID0EYIAK" xlink:type="simple">OOL</abbrev>/<abbrev xmlns:xlink="http://www.w3.org/1999/xlink" xlink:title="ocellar diameter, diameter of lateral ocellus" id="ABBRID0E3IAK" xlink:type="simple">OD</abbrev> = 0.6–0.9 (0.7 ± 0.08), <abbrev xmlns:xlink="http://www.w3.org/1999/xlink" xlink:title="postero-ocellar line, minimum distance between lateral ocelli" id="ABBRID0EAJAK" xlink:type="simple">POL</abbrev>/<abbrev xmlns:xlink="http://www.w3.org/1999/xlink" xlink:title="ocello-ocular line, minimum distance between lateral ocellus and eye" id="ABBRID0EEJAK" xlink:type="simple">OOL</abbrev> = 0.6–1.0 (0.8 ± 0.14); <abbrev xmlns:xlink="http://www.w3.org/1999/xlink" xlink:title="maximum width of face, measured by minimum distance between eyes in anterior view" id="ABBRID0EIJAK" xlink:type="simple">FW</abbrev>/<abbrev xmlns:xlink="http://www.w3.org/1999/xlink" xlink:title="height of face, measured by distance between the lines connecting lower margins of each antennal sockets and upper margin of each anterior tentorial pits in anterior view" id="ABBRID0EMJAK" xlink:type="simple">FH</abbrev> = 1.2–1.4 (1.3 ± 0.05), <abbrev xmlns:xlink="http://www.w3.org/1999/xlink" xlink:title="width of clypeus" id="ABBRID0EQJAK" xlink:type="simple">CLW</abbrev>/<abbrev xmlns:xlink="http://www.w3.org/1999/xlink" xlink:title="height of clypeus, measured from groove separating face and clypeus to ventral margin of clypeus" id="ABBRID0EUJAK" xlink:type="simple">CLH</abbrev> = 2.7–3.2 (3.0 ± 0.2), <abbrev xmlns:xlink="http://www.w3.org/1999/xlink" xlink:title="length of malar space, minimum distance from eye to mandibular base in lateral view" id="ABBRID0EYJAK" xlink:type="simple">MSL</abbrev>/<abbrev xmlns:xlink="http://www.w3.org/1999/xlink" xlink:title="basal mandibular width in lateral view" id="ABBRID0E3JAK" xlink:type="simple">BMW</abbrev> = 0.2–0.4 (0.3 ± 0.05); flagellum with 43–49 segments; average ratio of basal five flagellomeres length 2.3: 1.2: 1.1: 1.1: 1.0; <abbrev xmlns:xlink="http://www.w3.org/1999/xlink" xlink:title="length of mesoscutum, measured in lateral profile" id="ABBRID0EAKAK" xlink:type="simple">MSSL</abbrev>/<abbrev xmlns:xlink="http://www.w3.org/1999/xlink" xlink:title="maximum width of mesoscutum, measured in dorsal view" id="ABBRID0EEKAK" xlink:type="simple">MSSW</abbrev> = 1.2–1.3 (1.2 ± 0.06); <abbrev xmlns:xlink="http://www.w3.org/1999/xlink" xlink:title="length of scutellum, measured in lateral profile" id="ABBRID0EIKAK" xlink:type="simple">SCL</abbrev>/<abbrev xmlns:xlink="http://www.w3.org/1999/xlink" xlink:title="anterior width of scutellum" id="ABBRID0EMKAK" xlink:type="simple">SCW</abbrev> = 1.0–1.2 (1.1 ± 0.06); maximum axis of propodeal spiracles 1.0–1.1 (1.0 ± 0.06) × as minimum axis; average ratio of hind tarsomere length 4.1: 2.2: 1.7: 1.0: 1.1; fore wing length 8.6–10.1 (9.5 ± 0.52) mm; <abbrev xmlns:xlink="http://www.w3.org/1999/xlink" xlink:title="radius-media index of fore wing, length of 2rs-m/length of M between 2rs-m and 2m-cu" id="ABBRID0EQKAK" xlink:type="simple">RMI</abbrev> = 0.6–0.9 (0.7 ± 0.12); <abbrev xmlns:xlink="http://www.w3.org/1999/xlink" xlink:title="basal-nervulus index of fore wing, distance between M&amp;RS and 1cu-a/length of 1cu-a" id="ABBRID0EUKAK" xlink:type="simple">BNI</abbrev> = 0.1–0.2 (0.2 ± 0.04); hind wing length 6.5–7.5 (7 ± 0.41) mm; <abbrev xmlns:xlink="http://www.w3.org/1999/xlink" xlink:title="nervellar index of hind wing, length of hind wing CU between M and cu-a/length of cu-a" id="ABBRID0EYKAK" xlink:type="simple">NI</abbrev> = 1.5–3.7 (2.4 ± 0.75); distal hamuli 6–8; T1 2.9–4.1 (3.5 ± 0.34) × as long as posterior width, 5.8–8.0 (7.0 ± 0.73) × as long as anterior width, 1.3–1.6 (1.5 ± 0.08) × as long as length of T2; T2 1.3–1.6 (1.4 ± 0.13) × as long as posterior width, 1.8–2.4 (2.0 ± 0.2) × as long as anterior width.</p></tp:treatment-sec><tp:treatment-sec sec-type="Bionomics" id="SECID0E3KAK"><title>Bionomics.</title><p>This species has been collected from mountainous areas in Taiwan above 2000 m by Malaise trap or light trap. Hosts are unknown.</p></tp:treatment-sec><tp:treatment-sec sec-type="distribution" id="SECID0EBLAK"><title>Distribution.</title><p>Taiwan (Yilan, Hualien, Nantou, Taichung, and Chiayi).</p></tp:treatment-sec><tp:treatment-sec sec-type="etymology" id="SECID0EGLAK"><title>Etymology.</title><p>The specific name <italic>rufispeculus</italic> is derived from the Latin words <italic>rufi</italic>- (meaning red) and <italic>speculus</italic> (meaning mirror, refer to speculum on the mesopleuron herein), referring to the reddish-brown speculum on the mesopleuron of this new species. The name is an adjective.</p></tp:treatment-sec><tp:treatment-sec sec-type="remarks" id="SECID0E1LAK"><title>Remarks.</title><p>According to the collection data in this study, this is the most common species of <italic><tp:taxon-name><tp:taxon-name-part taxon-name-part-type="genus" reg="Alexeter">Alexeter</tp:taxon-name-part></tp:taxon-name></italic> in Taiwan (Suppl. material <xref ref-type="supplementary-material" rid="S1">1</xref>). Large color variation was observed in this species, with two color types, black type (body color generally blackish-brown) (Figs <xref ref-type="fig" rid="F9">9</xref>, <xref ref-type="fig" rid="F12">12G–I</xref>) and red type (reddish-brown) (Fig. <xref ref-type="fig" rid="F12">12J, K</xref>). Both types have speculum on the mesopleuron reddish-brown (except one observed specimen in this study) (Figs <xref ref-type="fig" rid="F9">9A</xref>, <xref ref-type="fig" rid="F12">12I–K</xref>). Additionally, the sexual dimorphism was also observed in this species, with yellow markings on the latero-anterior corners of mesoscutum present in males (Fig. <xref ref-type="fig" rid="F12">12H–J</xref>) but absent in females (Figs <xref ref-type="fig" rid="F9">9A, D</xref>, <xref ref-type="fig" rid="F12">12K</xref>).</p><p>As mentioned in the Remarks of <italic><tp:taxon-name><tp:taxon-name-part taxon-name-part-type="genus" reg="Alexeter">A.</tp:taxon-name-part> <tp:taxon-name-part taxon-name-part-type="species" reg="mediolobus">mediolobus</tp:taxon-name-part></tp:taxon-name></italic> sp. nov. above, endosymbiont co-amplification was also observed in this new species when amplifying the <italic>COI</italic>-5P region of the <italic>COI</italic> gene, with the same solutions applied. It is nested within <italic><tp:taxon-name><tp:taxon-name-part taxon-name-part-type="genus" reg="Alexeter">Alexeter</tp:taxon-name-part></tp:taxon-name></italic> Clade I in the current <italic>COI</italic>-based phylogeny (Fig. <xref ref-type="fig" rid="F2">2</xref>).</p></tp:treatment-sec><tp:treatment-sec><!--Section generated to contain objects referenced in tp:taxon-treatment.--><supplementary-material xmlns:xlink="http://www.w3.org/1999/xlink" id="S3" position="float" orientation="portrait" xlink:type="simple"><object-id content-type="doi" xlink:type="simple">10.3897/zookeys.1250.156835.suppl3</object-id><object-id content-type="arpha" xlink:type="simple">B9108986-1E50-5D24-81DB-DDFDC473B71B</object-id><label>Supplementary material 3</label><caption><p>Comparative tables of measurements, meristic counts, and characters</p></caption><statement content-type="dataType"><label>Data type</label><p>docx</p></statement><statement content-type="notes"><label>Explanation note</label><p>The comparative tables include measurements and meristic counts of Taiwanese species of <italic><tp:taxon-name><tp:taxon-name-part taxon-name-part-type="genus" reg="Alexeter">Alexeter</tp:taxon-name-part></tp:taxon-name></italic> and characters of <italic><tp:taxon-name><tp:taxon-name-part taxon-name-part-type="genus" reg="Alexeter">Alexeter</tp:taxon-name-part></tp:taxon-name></italic> species of the world with yellowish- and reddish-brown body color.</p></statement><media xlink:href="zookeys-1250-315_article-156835__-s003.docx" mimetype="application" mime-subtype="vnd.openxmlformats-officedocument.wordprocessingml.document" position="float" orientation="portrait" xlink:type="simple" id="oo_1407305.docx"><uri content-type="original_file" xlink:type="simple">https://binary.pensoft.net/file/1407305</uri></media><permissions><license xlink:type="simple"><license-p>This dataset is made available under the Open Database License (http://opendatacommons.org/licenses/odbl/1.0/). The Open Database License (ODbL) is a license agreement intended to allow users to freely share, modify, and use this Dataset while maintaining this same freedom for others, provided that the original source and author(s) are credited.</license-p></license></permissions><attrib specific-use="authors">Hsuan-Pu Chen, Chia-Lung Huang, Shiuh-Feng Shiao</attrib></supplementary-material><supplementary-material xmlns:xlink="http://www.w3.org/1999/xlink" id="S1" position="float" orientation="portrait" xlink:type="simple"><object-id content-type="doi" xlink:type="simple">10.3897/zookeys.1250.156835.suppl1</object-id><object-id content-type="arpha" xlink:type="simple">E2ED984C-D077-5223-BC9E-77ECBAD1BA5D</object-id><label>Supplementary material 1</label><caption><p>Sample information of this study</p></caption><statement content-type="dataType"><label>Data type</label><p>xlsx</p></statement><statement content-type="notes"><label>Explanation note</label><p>Spreadsheet containing the information of the sampled sequences and specimens.</p></statement><media xlink:href="zookeys-1250-315_article-156835__-s001.xlsx" mimetype="application" mime-subtype="vnd.openxmlformats-officedocument.spreadsheetml.sheet" position="float" orientation="portrait" xlink:type="simple" id="oo_1407303.xlsx"><uri content-type="original_file" xlink:type="simple">https://binary.pensoft.net/file/1407303</uri></media><permissions><license xlink:type="simple"><license-p>This dataset is made available under the Open Database License (http://opendatacommons.org/licenses/odbl/1.0/). The Open Database License (ODbL) is a license agreement intended to allow users to freely share, modify, and use this Dataset while maintaining this same freedom for others, provided that the original source and author(s) are credited.</license-p></license></permissions><attrib specific-use="authors">Hsuan-Pu Chen, Chia-Lung Huang, Shiuh-Feng Shiao</attrib></supplementary-material><fig id="F2" position="float" orientation="portrait"><object-id xmlns:xlink="http://www.w3.org/1999/xlink" content-type="doi" xlink:type="simple">10.3897/zookeys.1250.156835.figure2</object-id><object-id xmlns:xlink="http://www.w3.org/1999/xlink" content-type="arpha" xlink:type="simple">85AA4A27-EF64-51E7-8C9E-3EE036D223EB</object-id><label>Figure 2.</label><caption><p>Maximum-likelihood phylogenetic tree of the species of <italic><tp:taxon-name><tp:taxon-name-part taxon-name-part-type="genus" reg="Alexeter">Alexeter</tp:taxon-name-part></tp:taxon-name></italic> Förster, 1869 and its morphologically similar genera based on the <italic>COI</italic> dataset (809 <abbrev xmlns:xlink="http://www.w3.org/1999/xlink" xlink:title="base pairs" id="ABBRID0EBBAG" xlink:type="simple">bp</abbrev>; HKY+F+I+G4 in 1–809\3 and 2–809\3, TIM3+F+G4 in 3-809\3), with species delimitation results and clades of <italic><tp:taxon-name><tp:taxon-name-part taxon-name-part-type="genus" reg="Alexeter">Alexeter</tp:taxon-name-part></tp:taxon-name></italic> labeled on the right side of the tree. Taxon name in bold indicated the new species described herein. Branch lengths of the tree are proportional to the inferred number of nucleotide substitutions per site except for the root <italic><tp:taxon-name><tp:taxon-name-part taxon-name-part-type="genus" reg="Ctenopelma">Ctenopelma</tp:taxon-name-part> <tp:taxon-name-part taxon-name-part-type="species" reg="nigrum">nigrum</tp:taxon-name-part></tp:taxon-name></italic>. Circles on the nodes indicate different <abbrev xmlns:xlink="http://www.w3.org/1999/xlink" xlink:title="SH-like approximate likelihood ratio test" id="ABBRID0EXBAG" xlink:type="simple">SH-aLRT</abbrev>/UFBoot values. Nodal support with an <abbrev xmlns:xlink="http://www.w3.org/1999/xlink" xlink:title="SH-like approximate likelihood ratio test" id="ABBRID0E2BAG" xlink:type="simple">SH-aLRT</abbrev> value of &lt; 80% and a UFBoot value of &lt; 95% is not shown. Abbreviations: <abbrev xmlns:xlink="http://www.w3.org/1999/xlink" xlink:title="SH-like approximate likelihood ratio test" id="ABBRID0E6BAG" xlink:type="simple">SH-aLRT</abbrev>, SH-like approximate likelihood ratio test; UFBoot, ultrafast bootstrap approximation; XOR, one or the other but not both; M, male; F, female.</p></caption><graphic xmlns:xlink="http://www.w3.org/1999/xlink" xlink:href="zookeys-1250-315_article-156835__-g002.jpg" position="float" orientation="portrait" xlink:type="simple" id="oo_1407292.jpg"><uri content-type="original_file" xlink:type="simple">https://binary.pensoft.net/fig/1407292</uri></graphic></fig></tp:treatment-sec></tp:taxon-treatment>
