# Supplementary material for: ﻿A taxonomic revision of the genus Alexeter Förster (Hymenoptera, Ichneumonidae, Ctenopelmatinae, Mesoleiini) from Taiwan, with descriptions of six new species
Source: Zookeys. 2025 Sep 2;1250:315–58. doi: 10.3897/zookeys.1250.156835 (PMC12421253; doi:10.3897/zookeys.1250.156835)
Supplement: Supplementary material 1 — Sample information of this study [file zookeys-1250-315_article-156835__-s001.xlsx]

## Sheet: BOLD
original ID	Revised ID/ BIN	sp	Tissue/Sequence No.	Morpho_examed	Source	Voucher	Deposition	Country	Locality	Date	Method	Altitude	Latitude	Longitude	If_Brief	collectors	.ab1?	COI	Remarks
Alexeter coxalis	BOLD:AAH8583	1	BBHYK807-10	x	BOLDsystem	10BBCHY-2766	Centre for Biodiversity Genomics	Canada	Amphitheatre flowered meadow, Kicking Horse Campground, Yoho NP, British Columbia, Canada	2010-07-24	Unknown	1317m	51.424	-116.429	X	BIObus 2010	V	V	Specimen Record | Public Data Portal | BOLDSYSTEMS
Alexeter coxalis	BOLD:AAH8583		BBHYL685-10	x	BOLDsystem	10BBCHY-3639	Centre for Biodiversity Genomics	Canada	Bostock Trail, Glacier NP, British Columbia, Canada	2010-07-14	Unknown	993m	51.2303	-117.669	X	BIObus 2010	V	V	Specimen Record | Public Data Portal | BOLDSYSTEMS
Alexeter coxalis	BOLD:AAH8583		BBHYL722-10	x	BOLDsystem	10BBCHY-3676	Centre for Biodiversity Genomics	Canada	Loop Trail, Glacier NP, British Columbia, Canada	2010-07-14	Unknown	1163m	51.256	-117.538	X	BIObus 2010	V	V	Specimen Record | Public Data Portal | BOLDSYSTEMS
Alexeter coxalis	BOLD:AAH8583		JBHCH242-10	x	BOLDsystem	10PROBE-28550	Centre for Biodiversity Genomics	Canada	Goose Creek Road Bridge 2, 11 km S Churchill, Goose Creek, Churchill, Manitoba, Canada	2010-07-16	Unknown	Unknown	58.792	-93.751	X	Brandon Laforest	V	V	Specimen Record | Public Data Portal | BOLDSYSTEMS
Alexeter coxalis	BOLD:AAH8583		SSDWA1800-15	x	BOLDsystem	BIOUG22431-F08	Centre for Biodiversity Genomics	Canada	Grassy Lake, Darkwoods Conservation Area, British Columbia, Canada	2014-08-19	Unknown	1750m	49.281	-117.043	X	BIObus 2014		V	Specimen Record | Public Data Portal | BOLDSYSTEMS
Alexeter niger	BOLD:AAJ2776	2	COLHH2129-18	x	BOLDsystem	CollHH1938	Private Collection of H. Haraldseide	Norway	Finnvik, Suldal, Rogaland, Norway	2017-06-15	Unknown	Unknown	59.4486	6.02121	X	Hakon Haraldseide	V	V	Specimen Record | Public Data Portal | BOLDSYSTEMS
Alexeter niger	BOLD:AAJ2776		COLHH2851-19	x	BOLDsystem	CollHH2660	Private Collection of H. Haraldseide	Norway	Finnvik, Suldal, Rogaland, Norway	2019-06-15	Unknown	50m	59.449	6.021	X	Hakon Haraldseide		V	Specimen Record | Public Data Portal | BOLDSYSTEMS
Alexeter multicolor	BOLD:AAW1856	3	ICHFI1877-16	x	BOLDsystem	FICH-002094	Friendship Park Research Centre	Finland	Paattinen, Turku, Regio aboensis, Finland	2006-07-08	Unknown	Unknown	60.576	22.337	X	Reijo Jussila	V	V	https://www.boldsystems.org/index.php/Public_RecordView?processid=ICHFI1877-16
Mesoleius affinis	BOLD:AAW1856		ICHFI1729-16	x	BOLDsystem	FICH-002136	Friendship Park Research Centre	Finland	Paattinen, Turku, Regio aboensis, Finland	2006-06-22	Unknown	Unknown	60.576	22.337	X	Reijo Jussila	V	V	Specimen Record | Public Data Portal | BOLDSYSTEMS
Alexeter gracilentus	BOLD:AAW1857	4	ASQIC284-09	x	BOLDsystem	NL2583	Finnish Museum of Natural History	Finland	Muhos, Northern Ostrobothnia, Finland	Unknown	Unknown	Unknown	64.807	25.993	V	Unknown		V	Specimen Record | Public Data Portal | BOLDSYSTEMS
Alexeter gracilentus	BOLD:AAW1857		COLHH2401-18	x	BOLDsystem	CollHH2210	Private Collection of H. Haraldseide	Norway	Skaar, Karmoey, Rogaland, Norway	2018-07-15	Unknown	50m	59.288	5.26422	X	Hakon Haraldseide	V	V	Specimen Record | Public Data Portal | BOLDSYSTEMS
Alexeter sp	BOLD:AAW1866	5	NOICH202-15	x	BOLDsystem	HymVM202	NTNU University Museum, Department of Natural History	Norway	Sor-Trondelag, Norway	2014-08-14	Unknown	100m	63.34	10.443	X	E. Stur et al.	V	V	Specimen Record | Public Data Portal | BOLDSYSTEMS
Alexeter clavator	BOLD:AAW1866		ASQIC283-09	x	BOLDsystem	NL1829	Finnish Museum of Natural History	Finland	Ikaalinen, Pirkanmaa, Finland	Unknown	Unknown	Unknown	61.765	23.075	V	Unknown		V	Specimen Record | Public Data Portal | BOLDSYSTEMS
Alexeter sp	BOLD:ABY9383	6	SSWLD3717-13	x	BOLDsystem	BIOUG05449-B09	Centre for Biodiversity Genomics	Canada	Highway 6 pulloff, East of 2 Flags Lookout, Waterton Lakes National Park, Alberta, Canada	2012-08-11	Unknown	1562m	49.065	-113.778	X	BIOBus 2012	V	V	Specimen Record | Public Data Portal | BOLDSYSTEMS
Alexeter sp	BOLD:ABY9383		SSWLD3737-13	x	BOLDsystem	BIOUG05449-D05	Centre for Biodiversity Genomics	Canada	Highway 6 pulloff, East of 2 Flags Lookout, Waterton Lakes National Park, Alberta, Canada	2012-08-11	Unknown	1562m	49.065	-113.778	X	BIOBus 2012	V	V	Specimen Record | Public Data Portal | BOLDSYSTEMS
Alexeter sp	BOLD:ABY9383		TTHYW331-08	x	BOLDsystem	08BBHYM-0298	Centre for Biodiversity Genomics	Canada	Sunshine Highway, Banff NP, Alberta, Canada	2008-07-29	Unknown	1614m	51.126	-115.726	X	BIObus 2008	V	V	Specimen Record | Public Data Portal | BOLDSYSTEMS
Alexeter "napaeus"	BOLD:ABZ8975	7	ASQIC286-09	x	BOLDsystem	NL1340	Finnish Museum of Natural History	Finland	Finland	Unknown	Unknown	Unknown	Unknown	Unknown	V	Unknown		V	Specimen Record | Public Data Portal | BOLDSYSTEMS
Alexeter nebulator	BOLD:ABZ8975		ICHFI1879-16	x	BOLDsystem	FICH-002096	Friendship Park Research Centre	Finland	Lehtijaervi, Kurikka, Ostrobottnia australis, Finland	2012-07-17	Unknown	Unknown	62.596	22.238	X	Timo Rinta-Paavola	V	V	Specimen Record | Public Data Portal | BOLDSYSTEMS
Alexeter nebulator	BOLD:ACD0482	8	COLHH2848-19	x	BOLDsystem	CollHH2657	Private Collection of H. Haraldseide	Norway	Moelstre, Sveio, Hordaland, Norway	2019-08-15	Unknown	50m	59.516	5.279	X	Hakon Haraldseide		V	Specimen Record | Public Data Portal | BOLDSYSTEMS
Alexeter sp	BOLD:ACD0482		GMFIT558-13	x	BOLDsystem	BIOUG04506-E02	Centre for Biodiversity Genomics	Finland	Oulu, NE of Kiiminki, Northern Ostrobothnia, Finland	2012-10-03	Unknown	Unknown	65.148	25.838	X	Marko Mutanen	V	V	Specimen Record | Public Data Portal | BOLDSYSTEMS
Alexeter sp	BOLD:ACE2858	9	BCHYM10093-15	x	BOLDsystem	BC ZSM HYM 24058	SNSB, Zoologische Staatssammlung Muenchen	Germany	Bavaria, Germany	2013-08-15	Unknown	813m	47.552	11.405	X	Doczkal	V	V	Specimen Record | Public Data Portal | BOLDSYSTEMS
Alexeter sp	BOLD:ACE2858		JBHCH048-10	x	BOLDsystem	10PROBE-22050	Centre for Biodiversity Genomics	Canada	5 km SE Churchill, Intersection of Goose Creek Rd and Canadian National Railway, Churchill, Manitoba, Canada	2010-08-11	Unknown	10m	58.718	-94.124	X	J. Bowman	V	V	Specimen Record | Public Data Portal | BOLDSYSTEMS
Alexeter segmentarius	BOLD:ACE2858	10	ICHFI1881-16	x	BOLDsystem	FICH-002098	Friendship Park Research Centre	Finland	Tuoppitie, Mikkeli, Savonia australis, Finland	2013-06-25	Unknown	Unknown	61.671	27.274	X	Martti Koponen	V	V	Specimen Record | Public Data Portal | BOLDSYSTEMS
Alexeter segmentarius	BOLD:ACE2858		ICHFI1882-16	x	BOLDsystem	FICH-002099	Friendship Park Research Centre	Finland	Otava, Mikkeli, Savonia australis, Finland	2010-06-29	Unknown	Unknown	61.663	27.085	X	Arno Kullberg	V	V	Specimen Record | Public Data Portal | BOLDSYSTEMS
Alexeter multicolor	BOLD:ACI2806	11	ICHFI1493-13	x	BOLDsystem	FICH-001398	Friendship Park Research Centre	Finland	Vaellingskaer, Korppoo, Regio aboensis, Finland	1992-07-23	Unknown	Unknown	59.972	21.496	X	Marko Nieminen	V	V	Specimen Record | Public Data Portal | BOLDSYSTEMS
Alexeter sp	BOLD:ACP7859	12	COLHH2409-18	x	BOLDsystem	CollHH2218	Private Collection of H. Haraldseide	Norway	Moelstre, Sveio, Hordaland, Norway	2016-08-15	Unknown	50m	59.516	5.279	X	Hakon Haraldseide	V	V	Specimen Record | Public Data Portal | BOLDSYSTEMS
Alexeter sp	BOLD:ACP7859		NOICH068-14	x	BOLDsystem	HymVM68	NTNU University Museum, Department of Natural History	Norway	Hedmark, Norway	2008-08-14	Unknown	720m	61.981	10.024	X	Elisabeth Stur	V	V	Specimen Record | Public Data Portal | BOLDSYSTEMS
Alexeter sp	BOLD:ACP7859		NOICH069-14	x	BOLDsystem	HymVM69	NTNU University Museum, Department of Natural History	Norway	Hedmark, Norway	2008-08-14	Unknown	720m	61.981	10.024	X	Elisabeth Stur	V	V	Specimen Record | Public Data Portal | BOLDSYSTEMS
Alexeter sp	BOLD:ACP7859		NOICH070-14	x	BOLDsystem	HymVM70	NTNU University Museum, Department of Natural History	Norway	Hedmark, Norway	2008-08-14	Unknown	720m	61.981	10.024	X	Elisabeth Stur	V	V	Specimen Record | Public Data Portal | BOLDSYSTEMS
Ctenopelmatinae	BOLD:ACR3873	13	GMGMK833-14	x	BOLDsystem	BIOUG17180-D11	Zoologisches Forschungsmuseum Alexander Koenig	Germany	Landskrone, Kreis Ahrweiler, Rhineland-Palatinate, Germany	2014-06-17	Unknown	194m	50.552	7.17	X	Rulik et al	V	V	https://www.boldsystems.org/index.php/Public_RecordView?processid=GMGMK833-14
Alexeter multicolor	BOLD:ACR3873		ICHFI1872-16	x	BOLDsystem	FICH-002089	Friendship Park Research Centre	Finland	Almas, Korppoo, Regio aboensis, Finland	2006-07-22	Unknown	Unknown	60.128	21.662	X	Reijo Jussila	V	V	Specimen Record | Public Data Portal | BOLDSYSTEMS
Alexeter sp	BOLD:ACR4573	14	GMGML1445-14	x	BOLDsystem	BIOUG17271-F10	Zoologisches Forschungsmuseum Alexander Koenig	Germany	Landskrone, Kreis Ahrweiler, Rhineland-Palatinate, Germany	2014-07-01	Unknown	194m	50.552	7.17	X	Rulik et al	V	V	Specimen Record | Public Data Portal | BOLDSYSTEMS
Alexeter albilabris	BOLD:ACR4573		ICHFI1869-16	x	BOLDsystem	FICH-002086	Friendship Park Research Centre	Finland	Tepastus, Nousiainen, Regio aboensis, Finland	2005-09-01	Unknown	Unknown	60.643	22.2	X	Reijo Jussila	V	V	Specimen Record | Public Data Portal | BOLDSYSTEMS
Alexeter gracilentus	BOLD:ADF1405	15	COLHH2400-18	x	BOLDsystem	CollHH2209	Private Collection of H. Haraldseide	Norway	Finnvik, Suldal, Rogaland, Norway	2018-07-15	Unknown	50m	59.4486	6.02121	X	Hakon Haraldseide	V	V	Specimen Record | Public Data Portal | BOLDSYSTEMS
Alexeter segmentarius	BOLD:ADM3721	16	COLHH2404-18	x	BOLDsystem	CollHH2213	Private Collection of H. Haraldseide	Norway	Oppsalsneset, Vindafjord, Rogaland, Norway	2018-07-15	Unknown	50m	59.4965	5.8829	X	Hakon Haraldseide	V	V	Specimen Record | Public Data Portal | BOLDSYSTEMS
Alexeter nebulator	BOLD:AGA9683	17?	ICHFI1878-16	x	BOLDsystem	FICH-002095	Friendship Park Research Centre	Finland	Tepastus, Nousiainen, Regio aboensis, Finland	2005-09-01	Unknown	Unknown	60.643	22.2	X	Reijo Jussila	V	V	Specimen Record | Public Data Portal | BOLDSYSTEMS
Alexeter nebulator	BOLD:AGA9683		COLHH520-18	x	BOLDsystem	CollHH520	Private Collection of H. Haraldseide	Norway	Skaar, Karmoey, Rogaland, Norway	2017-05-15	Unknown	50m	59.288	5.26422	X	Hakon Haraldseide	V	V	Specimen Record | Public Data Portal | BOLDSYSTEMS
Alexeter gracilentus	BOLD:AGA9683		COLHH2849-19	x	BOLDsystem	CollHH2658	Private Collection of H. Haraldseide	Norway	Finnvik, Suldal, Rogaland, Norway	2019-07-15	Unknown	50m	59.449	6.021	X	Hakon Haraldseide		V	Specimen Record | Public Data Portal | BOLDSYSTEMS
Alexeter gracilentus	BOLD:AGA9683		ICHFI1875-16	x	BOLDsystem	FICH-002092	Friendship Park Research Centre	Finland	Husoe, Finstroem, Alandia, Aland Islands, Finland	2012-09-07	Unknown	Unknown	60.275	19.826	X	I. Jokinen & P. Virta	V	V	Specimen Record | Public Data Portal | BOLDSYSTEMS
Alexeter coxalis	BOLD:AGA9683		ICHFI1870-16	x	BOLDsystem	FICH-002087	Friendship Park Research Centre	Finland	Lietvesi, Puumala, Savonia australis, Finland	2006-08-04	Unknown	Unknown	61.546	27.964	X	Ilkka Teraes	V	V	Specimen Record | Public Data Portal | BOLDSYSTEMS
Alexeter sp	BOLD:AGA9683		COLHH2405-18	x	BOLDsystem	CollHH2214	Private Collection of H. Haraldseide	Norway	Finnvik, Suldal, Rogaland, Norway	2016-08-15	Unknown	50m	59.449	6.021	X	Hakon Haraldseide	V	V	Specimen Record | Public Data Portal | BOLDSYSTEMS
Alexeter sp	BOLD:AGA9683		COLHH2406-18	x	BOLDsystem	CollHH2215	Private Collection of H. Haraldseide	Norway	Finnvik, Suldal, Rogaland, Norway	2016-08-15	Unknown	50m	59.449	6.021	X	Hakon Haraldseide	V	V	Specimen Record | Public Data Portal | BOLDSYSTEMS
Alexeter segmentarius	BOLD:ADR4543	18	COLHH2402-18	x	BOLDsystem	CollHH2211	Private Collection of H. Haraldseide	Norway	Oppsalsneset, Vindafjord, Rogaland, Norway	2018-07-15	Unknown	50m	59.4965	5.8829	X	Hakon Haraldseide	V	V	Specimen Record | Public Data Portal | BOLDSYSTEMS
Alexeter segmentarius	BOLD:ADR4544		COLHH2403-18	x	BOLDsystem	CollHH2212	Private Collection of H. Haraldseide	Norway	Oppsalsneset, Vindafjord, Rogaland, Norway	2018-07-15	Unknown	50m	59.4965	5.8829	X	Hakon Haraldseide	V	V	Specimen Record | Public Data Portal | BOLDSYSTEMS
Alexeter sp	BOLD:ADR5805	19	COLHH2408-18	x	BOLDsystem	CollHH2217	Private Collection of H. Haraldseide	Norway	Oppsalsneset, Vindafjord, Rogaland, Norway	2018-07-15	Unknown	50m	59.4965	5.8829	X	Hakon Haraldseide	V	V	Specimen Record | Public Data Portal | BOLDSYSTEMS
Alexeter sp	BOLD:ADR5805		COLHH2417-18	x	BOLDsystem	CollHH2226	Private Collection of H. Haraldseide	Norway	Oppsalsneset, Vindafjord, Rogaland, Norway	2018-07-15	Unknown	50m	59.4965	5.8829	X	Hakon Haraldseide	V	V	Specimen Record | Public Data Portal | BOLDSYSTEMS
Alexeter sp	BOLD:ADR5805		COLHH2418-18	x	BOLDsystem	CollHH2227	Private Collection of H. Haraldseide	Norway	Moelstre, Sveio, Hordaland, Norway	2018-07-15	Unknown	50m	59.5161	5.27878	X	Hakon Haraldseide	V	V	Specimen Record | Public Data Portal | BOLDSYSTEMS
Alexeter sp	BOLD:ADR5806	20	COLHH2411-18	x	BOLDsystem	CollHH2220	Private Collection of H. Haraldseide	Norway	Moelstre, Sveio, Hordaland, Norway	2018-07-15	Unknown	50m	59.5161	5.27878	X	Hakon Haraldseide	V	V	Specimen Record | Public Data Portal | BOLDSYSTEMS
Alexeter shakojensis	x		x	v	this study	00073659	Taiwan Forestry Research Institute, Taipei, Taiwan	Taiwan	Hualien county, Cross Island Rd. 113 K (北橫公路)	1989-08-26	Light Trap					J.T. Chao	X	X	Female
Alexeter shakojensis	x		x	v	this study	TARI measure01	Taiwan Agricultural Research Institute, Taichung, Taiwan	Taiwan	Chiayi county, Alishan	1981/8/5-9	Malaise Trap	2400m				L.Y. Chou & S.C. Lin	X	X	Female
Alexeter shakojensis	x		x	v	this study	TARI measure07	Taiwan Agricultural Research Institute, Taichung, Taiwan	Taiwan	Arisan	1931-08-05						T. Shiraki	X	X	Male
Alexeter shakojensis	x		x	v	this study	TARI measure02	Taiwan Agricultural Research Institute, Taichung, Taiwan	Taiwan	Nantou county, Meifeng	1979/9/23-10/2	Malaise Trap	2130m				Unknown	X	X	Female
Alexeter shakojensis	x		x	v	this study	TARI measure03	Taiwan Agricultural Research Institute, Taichung, Taiwan	Taiwan	Nantou county, Meifeng	1979/8/22-29	Malaise Trap	2130m				Unknown	X	X	Female
Alexeter shakojensis	x		x	v	this study	TARI measure08	Taiwan Agricultural Research Institute, Taichung, Taiwan	Taiwan	Nantou county, Meifeng	1979/9/18-23		2130m				Unknown	X	X	Male
Alexeter shakojensis	x		x	v	this study	TARI measure04	Taiwan Agricultural Research Institute, Taichung, Taiwan	Taiwan	Nantou county, Meifeng	1984-07-01	Malaise Trap	2150m				K.S. Lin & K.C. Chou	X	X	Female
Alexeter shakojensis	x		x	v	this study	TARI measure05	Taiwan Agricultural Research Institute, Taichung, Taiwan	Taiwan	Nantou county, Meifeng	1984-08-01	Malaise Trap	2150m				K.S. Lin & K.C. Chou	X	X	Female
Alexeter shakojensis	x		x	X	this study		Taiwan Agricultural Research Institute, Taichung, Taiwan	Taiwan	Nantou county, Meifeng	1984-08-01	Malaise Trap	2150m				K.S. Lin & K.C. Chou	X	X	Male
Alexeter shakojensis	x		x	v	this study	TARI measure09	Taiwan Agricultural Research Institute, Taichung, Taiwan	Taiwan	Nantou county, Tsuifeng	1984-09-01	Malaise Trap	2300m				K.S. Lin & K.C. Chou	X	X	Male
Alexeter shakojensis	x		x	X	this study		Taiwan Agricultural Research Institute, Taichung, Taiwan	Taiwan	Nantou county, Tsuifeng	1984-09-01	Malaise Trap	2300m				K.S. Lin & K.C. Chou	X	X	Male
Alexeter shakojensis	x		x	v	this study	TARI measure10	Taiwan Agricultural Research Institute, Taichung, Taiwan	Taiwan	Nantou county, Tsuifeng	1984-08-01	Malaise Trap	2300m				K.S. Lin & K.C. Chou	X	X	Male
Alexeter shakojensis	x		x	X	this study		Taiwan Agricultural Research Institute, Taichung, Taiwan	Taiwan	Nantou county, Tsuifeng	1984-08-01	Malaise Trap	2300m				K.S. Lin & K.C. Chou	X	X	Male
Alexeter shakojensis	x		x	X	this study		Taiwan Agricultural Research Institute, Taichung, Taiwan	Taiwan	Nantou county, Tsuifeng	1984-08-01	Malaise Trap	2300m				K.S. Lin & K.C. Chou	X	X	Male
Alexeter shakojensis	x		x	v	this study	TARI measure06	Taiwan Agricultural Research Institute, Taichung, Taiwan	Taiwan	Nantou county, Tsuifeng	1985-10-01	Malaise Trap	2300m				K.S. Lin	X	X	Female
Alexeter shakojensis	x		x	v	this study		Taiwan Agricultural Research Institute, Taichung, Taiwan	Taiwan	Nantou county, Tungpu	1985-11-01	Malaise Trap	1200m				K.S. Lin	X	X	Female
Alexeter shakojensis	x		x	v	this study	NMNS ENT 6214-397	National Museum of Natural Science, Taichung, Taiwan	Taiwan	Nantou county, Ren'ai (Jen'ai) township, Shuikuan Road (水管路)	2009/8/29-30	Light Trap (UV)					H.H. Liang	X	X	Female
Alexeter monticola nsp.	x	nsp1 midalt	x	v	this study	NMNS ENT 7392-1403	National Museum of Natural Science, Taichung, Taiwan	Taiwan	Nantou county, Yuanfeng	2005/8/2-9/8	Malaise Trap (KCN)	2700-2800m	X	X		C.S. Lin & W.T. Yang	X	X	Female
Alexeter monticola nsp.	x		x	v	this study	NMNS ENT 4229-2746	National Museum of Natural Science, Taichung, Taiwan	Taiwan	Nantou county, Yuanfeng	2001/6/13-7/18	Malaise Trap (KCN)	2700-2800m	X	X		C.S. Lin & W.T. Yang	X	X	Female
Alexeter monticola nsp.	x		x	v	this study	NMNS ENT 7393-612	National Museum of Natural Science, Taichung, Taiwan	Taiwan	Nantou county, Yuanfeng	2005/9/8-10/4	Malaise Trap (KCN)	2700-2800m	X	X		C.S. Lin & W.T. Yang	X	X	Female
Alexeter monticola nsp.	x		x	v	this study	NMNS ENT 4373-1645	National Museum of Natural Science, Taichung, Taiwan	Taiwan	Nantou county, Yuanfeng	2002/7/9-8/13	Malaise Trap (KCN)	2700-2800m	X	X		C.S. Lin & W.T. Yang	X	X	Female
Alexeter monticola nsp.	x		x	v	this study	NMNS ENT 4373-491	National Museum of Natural Science, Taichung, Taiwan	Taiwan	Nantou county, Yuanfeng	2002/8/13-9/10	Malaise Trap (KCN)	2700-2800m	X	X		C.S. Lin & W.T. Yang	X	X	Female
Alexeter monticola nsp.	x		x	v	this study	NMNS ENT 4373-374	National Museum of Natural Science, Taichung, Taiwan	Taiwan	Nantou county, Yuanfeng	2002/8/13-9/10	Malaise Trap (KCN)	2700-2800m	X	X		C.S. Lin & W.T. Yang	X	X	Female
Alexeter monticola nsp.	x		x	v	this study	NMNS ENT 4229-98	National Museum of Natural Science, Taichung, Taiwan	Taiwan	Nantou county, Yuanfeng	2001/8/7-9/11	Malaise Trap (KCN)	2700-2800m	X	X		C.S. Lin & W.T. Yang	X	X	Female
Alexeter monticola nsp.	x		TARI measure01	v	this study		Taiwan Agricultural Research Institute, Taichung, Taiwan	Taiwan	Nantou county, Tsuifeng	1982/9/1-3	Malaise Trap	2300m	X	X		L.Y. Chou & K.C. Chou	X	X	Female
Alexeter monticola nsp.	x		TARI measure02	v	this study		Taiwan Agricultural Research Institute, Taichung, Taiwan	Taiwan	Nantou county, Tsuifeng	1984/9	Malaise Trap	2300m	X	X		K.S. Lin & K.C.Chou	X	X	Female
Alexeter monticola nsp.	x		TARI measure03	v	this study		Taiwan Agricultural Research Institute, Taichung, Taiwan	Taiwan	Nantou county, Tsuifeng	1984/9	Malaise Trap	2300m	X	X		K.S. Lin & K.C.Chou	X	X	Female
Alexeter hsiaoae nsp.	x	nsp1 highalt	Mesolei01	v	this study	NMNS ENT 8951-1	National Museum of Natural Science, Taichung, Taiwan	Taiwan	Taichung City, Heping District, Mt. Nanhu U-shape valley	2021/7/16	Light Trap	3450m	24.3695	121.443	X	C.L. Huang & Y.W. Hsiao	V	PV223404	Female
Alexeter hsiaoae nsp.	x		Mesolei02	v	this study	NMNS ENT 8951-2	National Museum of Natural Science, Taichung, Taiwan	Taiwan	Taichung City, Heping District, Mt. Nanhu U-shape valley	2021/7/16	Light Trap	3450m	24.3695	121.443	X	C.L. Huang & Y.W. Hsiao	V	PV223405	Male
Alexeter hsiaoae nsp.	x		Mesolei03	v	this study	NMNS ENT 8951-3	National Museum of Natural Science, Taichung, Taiwan	Taiwan	Taichung City, Heping District, Mt. Nanhu U-shape valley	2021/7/16	Light Trap	3450m	24.3695	121.443	X	C.L. Huang & Y.W. Hsiao	V	PV223406	Male
Alexeter hsiaoae nsp.	x		Mesolei06	v	this study	NMNS ENT 8951-4	National Museum of Natural Science, Taichung, Taiwan	Taiwan	Taichung City, Heping District, Eantern Peak of Mt. Syueshan–369 Cabin	2021/8/26-27	Sweeping	3000-3200m				C.T. Hsu	V	PV223404	Male
Alexeter hsiaoae nsp.	x		Mesolei12	v	this study		Taiwan Agricultural Research Institute, Taichung, Taiwan	Taiwan	Taichung City, Heping District, Mt. Nanhu U-shape valley	2021/7/16	Light Trap	3450m	24.3695	121.443	X	C.L. Huang & Y.W. Hsiao	X	X	Female
Alexeter hsiaoae nsp.	x		Mesolei13	v	this study		Taiwan Agricultural Research Institute, Taichung, Taiwan	Taiwan	Taichung City, Heping District, Mt. Nanhu U-shape valley	2021/7/16	Light Trap	3450m	24.3695	121.443	X	C.L. Huang & Y.W. Hsiao	X	X	Male
Alexeter hsiaoae nsp.	x		Mesolei14	v	this study		Kanagawa Prefectural Museum of Natural History, Odawara, Kanagawa, Japan	Taiwan	Taichung City, Heping District, Mt. Nanhu U-shape valley	2021/7/16	Light Trap	3450m	24.3695	121.443	X	C.L. Huang & Y.W. Hsiao	X	X	Male
Alexeter hsiaoae nsp.	x		x	v	this study	00073671	Taiwan Forestry Research Institute, Taipei, Taiwan	Taiwan	Hualien county, Antungchunshan, No. C2	1993/8/4			X	X		S.S. Lu	X	X	Female
Alexeter hsiaoae nsp.	x		x	v	this study	00073669	Taiwan Forestry Research Institute, Taipei, Taiwan	Taiwan	Hualien county, Antungchunshan, No. C2	1993/8/4			X	X		S.S. Lu	X	X	Male
Alexeter hsiaoae nsp.	x		x	v	this study	00073670	Taiwan Forestry Research Institute, Taipei, Taiwan	Taiwan	Hualien county, Antungchunshan, No. C2	1993/8/4			X	X		S.S. Lu	X	X	Male
Alexeter rufispeculus nsp.			Mesolei08	v	this study	NMNS ENT 8951-5	National Museum of Natural Science, Taichung, Taiwan	Taiwan	Yilan county, Datong township, Siyuan Pass 42.0K (Quri Sqabu)	2020/5/25	Light Trap					C.L. Huang & L.H.Wang	V	PV223409	Female
Alexeter rufispeculus nsp.			Mesolei04	v	this study		Kanagawa Prefectural Museum of Natural History, Odawara, Kanagawa, Japan	Taiwan	Yilan county, Datong township, Siyuan Pass (Quri Sqabu)	2020/6/1	Light Trap					H.Y. Lee	V	PV223407	Female
Alexeter rufispeculus nsp.			Mesolei09	v	this study	NMNS ENT 8951-6	National Museum of Natural Science, Taichung, Taiwan	Taiwan	Nantou County, Xinyi Township, Tatajia, Tai-18th highway 100.5k	2020/6/20	Light Trap	2350m	23.4806	120.853		C.L. Huang	V	PV223408	Male
Alexeter rufispeculus nsp.			x	v	this study	NMNS ENT 2692-791	National Museum of Natural Science, Taichung, Taiwan	Taiwan	Nantou County, Ren'ai Township, Meifeng (梅峰)	1997/09/23-1997/09/24	Light Trap					C. S. Lin, W. T. Yang (林政行, 楊萬琮)	X	X	Male
Alexeter rufispeculus nsp.			x	v	this study	NMNS ENT 5880-85	National Museum of Natural Science, Taichung, Taiwan	Taiwan	Nantou County, Ren'ai Township, 820 Forest Road (820林道)	2008/06/25	Light Trap					H. H. Lin (林旭宏)	X	X	Female; Red form
Alexeter rufispeculus nsp.			x	v	this study	NMNS ENT 5881-473	National Museum of Natural Science, Taichung, Taiwan	Taiwan	Nantou County, Ren'ai Township, Piluchi Workstation (畢祿溪工作站)	2008/06/24-2008/06/25	Light Trap	2100m				W. T. Yang (楊萬琮)	X	X	Female
Alexeter rufispeculus nsp.			x	v	this study	NMNS ENT 6070-1565	National Museum of Natural Science, Taichung, Taiwan	Taiwan	Nantou County, Ren'ai Township, Tayuling, 820 Forest Road (820林道)	2008/07/14	Light Trap					H. H. Lin (林旭宏)	X	X	Female
Alexeter rufispeculus nsp.			x	v	this study	NMNS ENT 6070-1580	National Museum of Natural Science, Taichung, Taiwan	Taiwan	Nantou County, Ren'ai Township, Tayuling, 820 Forest Road (820林道)	2008/08/11	Light Trap					H. H. Lin (林旭宏)	X	X	Female
Alexeter rufispeculus nsp.			x	v	this study	NMNS ENT 6070-1608	National Museum of Natural Science, Taichung, Taiwan	Taiwan	Nantou County, Ren'ai Township, Tayuling, 820 Forest Road (820林道)	2008/09/03	Light Trap					H. H. Lin (林旭宏)	X	X	Female
Alexeter rufispeculus nsp.			x	v	this study	NMNS ENT 6214-311	National Museum of Natural Science, Taichung, Taiwan	Taiwan	Nantou County, Ren'ai Township, Rueiyanxi, Shueiguan Road (瑞岩溪水管路)	2009/08/29-2009/08/30	Light Trap					H. H. Liang (梁輝弘)	X	X	Female
Alexeter rufispeculus nsp.			TARI measure01	v	this study		Taiwan Agricultural Research Institute, Taichung, Taiwan	Taiwan	Nantou county, Meifeng	1984/6	Malaise Trap	2150m				K.S. Lin & K.C. Chou	X	X	Female; Red form
Alexeter rufispeculus nsp.			TARI measure02	v	this study		Taiwan Agricultural Research Institute, Taichung, Taiwan	Taiwan	Nantou county, Meifeng	1984/6	Malaise Trap	2150m				K.S. Lin & K.C. Chou	X	X	Female; Black form
Alexeter rufispeculus nsp.	n=7		x		this study		Taiwan Agricultural Research Institute, Taichung, Taiwan	Taiwan	Nantou county, Meifeng	1984/6	Malaise Trap	2150m				K.S. Lin & K.C. Chou	X	X	Females, compressed
Alexeter rufispeculus nsp.			TARI measure03	v	this study		Taiwan Agricultural Research Institute, Taichung, Taiwan	Taiwan	Nantou county, Meifeng	1984/6	Malaise Trap	2150m				K.S. Lin & K.C. Chou	X	X	Male
Alexeter rufispeculus nsp.	n=13		x	X	this study		Taiwan Agricultural Research Institute, Taichung, Taiwan	Taiwan	Nantou county, Meifeng	1984/6	Malaise Trap	2150m				K.S. Lin & K.C. Chou	X	X	Males, compressed
Alexeter rufispeculus nsp.			TARI measure04	v	this study		Taiwan Agricultural Research Institute, Taichung, Taiwan	Taiwan	Nantou county, Meifeng	1984/5	Malaise Trap	2150m				K.S. Lin & K.C. Chou	X	X	Female
Alexeter rufispeculus nsp.			TARI measure05	v	this study		Taiwan Agricultural Research Institute, Taichung, Taiwan	Taiwan	Nantou county, Meifeng	1984/5	Malaise Trap	2150m				K.S. Lin & K.C. Chou	X	X	Male
Alexeter rufispeculus nsp.	n=8		x	X	this study		Taiwan Agricultural Research Institute, Taichung, Taiwan	Taiwan	Nantou county, Meifeng	1984/5	Malaise Trap	2150m				K.S. Lin & K.C. Chou	X	X	Males, compressed
Alexeter rufispeculus nsp.	n=3		x	X	this study		Taiwan Agricultural Research Institute, Taichung, Taiwan	Taiwan	Nantou county, Meifeng	1984/7	Malaise Trap	2150m				K.S. Lin & K.C. Chou	X	X	Females, compressed
Alexeter rufispeculus nsp.			x	X	this study		Taiwan Agricultural Research Institute, Taichung, Taiwan	Taiwan	Nantou county, Meifeng	1983/6/22-26		2150m				K.S. Lin & S.C. Lin	X	X	Female
Alexeter rufispeculus nsp.			x	X	this study		Taiwan Agricultural Research Institute, Taichung, Taiwan	Taiwan	Nantou county, Meifeng	1983/6/22-26		2150m				K.S. Lin & S.C. Lin	X	X	Male
Alexeter rufispeculus nsp.			x	X	this study		Taiwan Agricultural Research Institute, Taichung, Taiwan	Taiwan	Nantou county, Meifeng	1981/6/24-26		2150m				K.S. Lin & W.S. Tang	X	X	Male
Alexeter rufispeculus nsp.			x	X	this study		Taiwan Agricultural Research Institute, Taichung, Taiwan	Taiwan	Nantou county, Meifeng	1980/6/2-4		2130m				L.Y.Chou & C.C.Chen	X	X	Female
Alexeter rufispeculus nsp.			TARI measure06	v	this study		Taiwan Agricultural Research Institute, Taichung, Taiwan	Taiwan	Nantou county, Tsuifeng	1984/8/5		2300m				K.S. Lin	X	X	Female
Alexeter rufispeculus nsp.			TARI measure07	v	this study		Taiwan Agricultural Research Institute, Taichung, Taiwan	Taiwan	Nantou county, Tsuifeng	1984/9	Malaise Trap	2300m				K.S. Lin & K.C. Chou	X	X	Female
Alexeter rufispeculus nsp.			x	X	this study		Taiwan Agricultural Research Institute, Taichung, Taiwan	Taiwan	Nantou county, Tsuifeng	1984/8	Malaise Trap	2300m				K.S. Lin & K.C. Chou	X	X	Female
Alexeter rufispeculus nsp.			TARI measure08	v	this study		Taiwan Agricultural Research Institute, Taichung, Taiwan	Taiwan	Nantou county, Tsuifeng	1984/8	Malaise Trap	2300m				K.S. Lin & K.C. Chou	X	X	Male
Alexeter rufispeculus nsp.			TARI measure09	v	this study		Taiwan Agricultural Research Institute, Taichung, Taiwan	Taiwan	Nantou county, Tsuifeng	1984/8	Malaise Trap	2300m				K.S. Lin & K.C. Chou	X	X	Male
Alexeter rufispeculus nsp.			x	X	this study		Taiwan Agricultural Research Institute, Taichung, Taiwan	Taiwan	Chiayi county, Alishan	1982/8/17-20		2400m				K.C. Chou & C.C. Pan	X	X	Female
Alexeter rufispeculus nsp.			TARI measure10	v	this study		Taiwan Agricultural Research Institute, Taichung, Taiwan	Taiwan	Chiayi county, Alishan	1982/8/17-20		2400m				K.C. Chou & C.C. Pan	X	X	Female
Alexeter rufispeculus nsp.			TARI measure11	v	this study		Taiwan Agricultural Research Institute, Taichung, Taiwan	Taiwan	Chiayi county, Alishan	1982/8/17-20		2400m				K.C. Chou & C.C. Pan	X	X	Female
Alexeter rufispeculus nsp.			TARI measure12	v	this study		Taiwan Agricultural Research Institute, Taichung, Taiwan	Taiwan	Chiayi county, Alishan	1981/8/5-9		2400m				L.Y. Chou & S.C. Lin	X	X	Male
Alexeter rufispeculus nsp.			x	X	this study		Taiwan Agricultural Research Institute, Taichung, Taiwan	Taiwan	Lishan	1971/7/12-18	Malaise Trap					Unknown	X	X	cf. female
Alexeter rufispeculus nsp.			TARI measure13	v	this study		Taiwan Agricultural Research Institute, Taichung, Taiwan	Taiwan	Arishan	1914/6						M. Maki	X	X	Male
Alexeter rufispeculus nsp.			x	X	this study		Taiwan Agricultural Research Institute, Taichung, Taiwan	Taiwan	Arishan	1914/6						M. Maki	X	X	Male
Alexeter rufispeculus nsp.				X	this study		Taiwan Agricultural Research Institute, Taichung, Taiwan	Taiwan	Hualien county, Tayuling	1977/6/24-26		2560m				K.S. Lin	X	X	Female
Alexeter rufispeculus nsp.				X	this study		Taiwan Agricultural Research Institute, Taichung, Taiwan	Taiwan	Hualien county, Tayuling	1980/6/9-16		2560m				K.S. Lin & B.S. Chen	X	X	Female
Alexeter mediolobus nsp.	x	nsp3	Mesolei07	v	this study		Taiwan Agricultural Research Institute, Taichung, Taiwan	Taiwan	Hualien County, Ci'en–Bilu Giant Tree	2020/5/27	Light Trap	2000m	X	X		C.L. Huang & L.H. Wang	V	PV223410	Female
Alexeter mediolobus nsp.	x		Mesolei16	v	this study	NMNS ENT 8951-7	National Museum of Natural Science, Taichung, Taiwan	Taiwan	Nantou county, Ren'ai Township, Meifeng, Tai-14A highway 14.7 K	2024/05/10	Light Trap	2080m	24.0925	121.176		H. P. Chen	V	PV223411	Female
Alexeter mediolobus nsp.	x		TARI measure01	v	this study		Taiwan Agricultural Research Institute, Taichung, Taiwan	Taiwan	Nantou county, Meifeng	1984/6	Malaise Trap	2150m	X	X		K.S. Lin & K.C.Chou	X	X	Female
Alexeter mediolobus nsp.	x		TARI measure02	v	this study		Taiwan Agricultural Research Institute, Taichung, Taiwan	Taiwan	Nantou county, Meifeng	1984/5	Malaise Trap	2150m	X	X		K.S. Lin & K.C.Chou	X	X	Female
Alexeter mediolobus nsp.	x		TARI measure03	v	this study		Taiwan Agricultural Research Institute, Taichung, Taiwan	Taiwan	Nantou county, Meifeng	1984/5	Malaise Trap	2150m	X	X		K.S. Lin & K.C.Chou	X	X	Female
Alexeter mediolobus nsp.	x		TARI measure04	v	this study		Taiwan Agricultural Research Institute, Taichung, Taiwan	Taiwan	Nantou county, Meifeng	1984/5	Malaise Trap	2150m	X	X		K.S. Lin & K.C.Chou	X	X	Female
Alexeter mediolobus nsp.	x			x	this study	NMNS ENT 3028-591	National Museum of Natural Science, Taichung, Taiwan	Taiwan	Nantou county, Meifeng	1997/4/6-26	Malaise Trap	?	X	X		C.S. Lin & W.T. Yang	X	X	Male
Alexeter mediolobus nsp.	x		TARI measure05	v	this study		Taiwan Agricultural Research Institute, Taichung, Taiwan	Taiwan	Nantou county, Meifeng	1984/5/22	Malaise Trap	2150m	X	X		L.Y. Chou	X	X	Male
Alexeter pseudozangicus nsp.	x	nsp4	MesileiNA-F01	v	this study		Taiwan Agricultural Research Institute, Taichung, Taiwan	Taiwan	Nantou county, Tsuifeng	1984/11	Malaise Trap	2300m	X	X		K.S. Lin & K.C.Chou	X	X	Female
Alexeter pseudozangicus nsp.	x		MesileiNA-F02	v	this study		Taiwan Agricultural Research Institute, Taichung, Taiwan	Taiwan	Nantou county, Tsuifeng	1984/12	Malaise Trap	2300m	X	X		K.S. Lin & K.C.Chou	X	X	Female
Alexeter pseudozangicus nsp.	x		MesileiNA-F03	v	this study		Taiwan Agricultural Research Institute, Taichung, Taiwan	Taiwan	Nantou county, Tsuifeng	1984/10	Malaise Trap	2300m	X	X		K.S. Lin & K.C.Chou	X	X	Female
Alexeter pseudozangicus nsp.	x		MesileiNA-F04	v	this study		Taiwan Agricultural Research Institute, Taichung, Taiwan	Taiwan	Nantou county, Tsuifeng	1984/10	Malaise Trap	2300m	X	X		K.S. Lin & K.C.Chou	X	X	Female
Alexeter pseudozangicus nsp.	x		x	v	this study	NMNS ENT 6671-1395	National Museum of Natural Science, Taichung, Taiwan	Taiwan	Nantou county, Yuanfeng	2004/8/10-9/9	Malaise Trap	2700-2800m	X	X		C.S. Lin & W.T. Yang	X	X	Female
Alexeter pseudozangicus nsp.	x		x	v	this study	NMNS ENT 7392-1404	National Museum of Natural Science, Taichung, Taiwan	Taiwan	Nantou county, Yuanfeng	2005/8/2-9/8	Malaise Trap	2700-2800m	X	X		C.S. Lin & W.T. Yang	X	X	Female
Alexeter pseudozangicus nsp.	x		MesileiNA-M01	v	this study		Taiwan Agricultural Research Institute, Taichung, Taiwan	Taiwan	Nantou county, Meifeng	1984/5/7-9	Malaise Trap	2150m	X	X		K.S. Lin & S.C. Lin	X	X	Male
Alexeter flavomaculatus nsp.	x	nsp5	MesoleiYM-F01	v	this study		Taiwan Agricultural Research Institute, Taichung, Taiwan	Taiwan	Nantou county, Meifeng	1984/5	Malaise Trap	2150m	X	X		K.S. Lin & K.C.Chou	X	X	Female
Alexeter flavomaculatus nsp.	x		MesoleiYM-M01	v	this study		Taiwan Agricultural Research Institute, Taichung, Taiwan	Taiwan	Nantou county, Meifeng	1984/5/7-9	Malaise Trap	2150m	X	X		K.S. Lin & K.C.Chou	X	X	Male
Alexeter flavomaculatus nsp.	x		MesoleiYM-M02	v	this study		Taiwan Agricultural Research Institute, Taichung, Taiwan	Taiwan	Nantou county, Meifeng	1984/4	Malaise Trap	2150m	X	X		K.S. Lin & K.C.Chou	X	X	Male
Alexeter flavomaculatus nsp.	x		Mesolei15	v	this study	NMNS ENT 8951-8	National Museum of Natural Science, Taichung, Taiwan	Taiwan	Nantou county, Ren'ai Township, Sanjiaofeng trail	2024/05/11	Sweeping	2200-2300m	X	X		J.Y. Fan	V	PV223412	Male
Barytarbes honestus	BOLD:AAG7632		TTMHY924-11	x	BOLDsystem	BIOUG00835-E05	Centre for Biodiversity Genomics	Canada	Hardwood forest, Property of Bob Hanner, Puslinch, Ontario, Canada	2008-09-04	Unknown	335m	43.446	-80.251	X	Tomislav Terzin	V	V	Specimen Record | Public Data Portal | BOLDSYSTEMS
Barytarbes honestus	BOLD:AAG7632		JSHYO100-11	x	BOLDsystem	BIOUG01113-A05	Centre for Biodiversity Genomics	Canada	4452 Rowsome Rd., Elizabethtown, Elizabethtown-Kitley, Leeds and Grenville, Ontario, Canada	2010-07-23	Unknown	112m	44.621	-75.773	X	James Sones	V	V	Specimen Record | Public Data Portal | BOLDSYSTEMS
Barytarbes flavicornis	BOLD:ACH4214		GMGMA739-14	x	BOLDsystem	BIOUG16212-F07	Zoologisches Forschungsmuseum Alexander Koenig	Germany	Landskrone, Kreis Ahrweiler, Rhineland-Palatinate, Germany	2013-07-25	Unknown	194m	50.552	7.17	X	Rulik et al	V	V	Specimen Record | Public Data Portal | BOLDSYSTEMS
Barytarbes flavicornis	BOLD:ACH4214		GBCHA344-13	x	BOLDsystem	BC ZSM HYM 18584	SNSB, Zoologische Staatssammlung Muenchen	Italy	Piedmont, Italy	2008-07-31	Unknown	637m	44.5	8.05	X	Schmid-Egger	V	V	Specimen Record | Public Data Portal | BOLDSYSTEMS
Lagarotis simulator	BOLD:ACJ7481		GMGRI081-13	x	BOLDsystem	BIOUG08216-C04	SNSB, Zoologische Staatssammlung Muenchen	Germany	Bayerischer National Park, Niederbeyrn, Bavaria, Germany	2012-09-22	Unknown	842m	48.9509	13.422	X	G. Sellmayer	V	V	https://www.boldsystems.org/index.php/Public_RecordView?processid=GMGRI081-13
Lagarotis debitor	BOLD:ADF2514		COLHH2367-18	x	BOLDsystem	CollHH2176	Private Collection of H. Haraldseide	Norway	Oppsalsneset, Vindafjord, Rogaland, Norway	2017-09-15	Unknown	50m	59.4965	5.8829	X	Hakon Haraldseide, Eivind Thorsen	V	V	Specimen Record | Public Data Portal | BOLDSYSTEMS
Campodorus dorsalis	BOLD:ACC6562		GMFIE783-12	x	BOLDsystem	BIOUG04267-C10	Centre for Biodiversity Genomics	Finland	Oulu, NE of Kiiminki, Northern Ostrobothnia, Finland	2012-07-18	Unknown	Unknown	65.148	25.838	X	Marko Mutanen	V	V	Specimen Record | Public Data Portal | BOLDSYSTEMS
Campodorus dorsalis	BOLD:ACC6562		GMGMP8428-18	x	BOLDsystem	BIOUG42928-G08	SNSB, Zoologische Staatssammlung Muenchen	Germany	Zoologische Staatssammlung Muenchen, Munich, Bavaria, Germany	2017-06-05	Unknown	519m	48.165	11.485	X	Axel Hausman	V	V	Specimen Record | Public Data Portal | BOLDSYSTEMS
Campodorus melanogaster	BOLD:ACH4297		COLHH2284-18	x	BOLDsystem	CollHH2093	Private Collection of H. Haraldseide	Norway	Finnvik, Suldal, Rogaland, Norway	2017-06-15	Unknown	50m	59.449	6.021	X	Hakon Haraldseide	V	V	Specimen Record | Public Data Portal | BOLDSYSTEMS
Campodorus melanogaster	BOLD:ACH4297		GBCHA368-13	x	BOLDsystem	BC ZSM HYM 18608	SNSB, Zoologische Staatssammlung Muenchen	Italy	Italy	2009-07-08	Unknown	150m	43.7553	10.7031	X	Schmid-Egger	V	V	Specimen Record | Public Data Portal | BOLDSYSTEMS
Ctenopelma nigrum			JF963180	x	GenBank
